# Supplementary material for: circPLIN2 promotes clear cell renal cell carcinoma progression by binding IGF2BP proteins and miR-199a-3p
Source: Cell Death Dis. 2022 Dec 9;13(12):1030. doi: 10.1038/s41419-022-05488-z (PMC9734136; doi:10.1038/s41419-022-05488-z)
Supplement: Supplementary file 1 — Supplementary Table 1 [file 41419_2022_5488_MOESM1_ESM.xlsx]

## Sheet: Sheet 1
SampleID	Group	GEO_Accession	Study
SRR8375635	Normal	GSM3533490	GSE124453
SRR8375636	RCC	GSM3533491	GSE124453
SRR8375637	Normal	GSM3533492	GSE124453
SRR8375638	RCC	GSM3533493	GSE124453
SRR8375639	Normal	GSM3533494	GSE124453
SRR8375640	RCC	GSM3533495	GSE124453
SRR6439741	Normal	GSM2912685	GSE108735
SRR6439742	Normal	GSM2912686	GSE108735
SRR6439743	Normal	GSM2912687	GSE108735
SRR6439744	Normal	GSM2912688	GSE108735
SRR6439745	Normal	GSM2912689	GSE108735
SRR6439746	Normal	GSM2912690	GSE108735
SRR6439747	Normal	GSM2912691	GSE108735
SRR6439748	RCC	GSM2912692	GSE108735
SRR6439749	RCC	GSM2912693	GSE108735
SRR6439750	RCC	GSM2912694	GSE108735
SRR6439751	RCC	GSM2912695	GSE108735
SRR6439752	RCC	GSM2912696	GSE108735
SRR6439753	RCC	GSM2912697	GSE108735
SRR6439754	RCC	GSM2912698	GSE108735
