# Supplementary material for: circPLIN2 promotes clear cell renal cell carcinoma progression by binding IGF2BP proteins and miR-199a-3p
Source: Cell Death Dis. 2022 Dec 9;13(12):1030. doi: 10.1038/s41419-022-05488-z (PMC9734136; doi:10.1038/s41419-022-05488-z)
Supplement: Supplementary file 2 — Supplementary Table 2 [file 41419_2022_5488_MOESM2_ESM.xlsx]

## Sheet: All circRNA
circID	baseMean	log2FoldChange	lfcSE	stat	P value	Adjusted Pvalue	-Log10(PValue)	group	Chr	Start	End	Strand	SRR8375635	SRR8375636	SRR8375637	SRR8375638	SRR8375639	SRR8375640	SRR6439741	SRR6439742	SRR6439743	SRR6439744	SRR6439745	SRR6439746	SRR6439747	SRR6439748	SRR6439749	SRR6439750	SRR6439751	SRR6439752	SRR6439753	SRR6439754	Gene	Strand	Start.End.Region	OverallRegion	Anno.circBase	Anno.samples	Anno.best.transcript	Anno.circRNA.study
chr15:48207589-48304068:+	12.0811	-6.52677	0.976629	-6.68295	2.34176e-11	1.01064e-07	6.9954	down-regulated	chr15	48207589	48304068	+	5.57347	0	7.23648	0	6.26694	0	5.97601	5.56532	7.31846	5.90604	4.89347	9.4743	7.75947	0	4.13314	0	0	0	0	0	SLC12A1	+	exon-exon	UTR,transcript,gene,exon,CDS	novel
chr4:109913143-110012182:+	8.97279	-4.93953	0.740833	-6.66753	2.6014e-11	1.01064e-07	6.9954	down-regulated	chr4	109913143	110012182	+	7.4066	0	6.46766	2.76088	6.90938	1.62946	4.10282	6.34676	6.74244	7.33488	0	7.72898	7.4822	3.33737	0	2.92612	3.16051	0	3.78128	0	EGF	+	exon-exon	UTR,transcript,gene,exon,CDS	hsa_circ_0070668	K562, H1hesc	NM_001963	Salzman2013
chr19:6692988-6707089:-	7.27449	5.77775	0.899923	6.42028	1.36027e-10	3.5231e-07	6.45307	up-regulated	chr19	6692988	6707089	-	0	4.20185	1.48329	5.67911	2.00896	5.89189	0	0	0	0	0	0	0	6.07976	6.98667	5.39581	4.00398	4.49936	8.15848	8.0495	C3	-	exon-exon	transcript,gene,exon,CDS	hsa_circ_0048876	Helas3	NM_000064	Salzman2013
chr10:120172473-120312981:+	7.49086	-5.97829	0.947054	-6.31251	2.74547e-10	5.33308e-07	6.27302	down-regulated	chr10	120172473	120312981	+	7.12831	0	5.89868	1.52845	7.13616	0	0	8.32013	3.9135	5.50665	7.39685	5.12138	5.71415	0	0	0	0	3.13311	0	0	not_annotated	+	intergenic-intergenic	not_annotated	novel
chr4:83544536-83605827:+	4.64957	-4.67592	0.75703	-6.17666	6.5471e-10	8.4785e-07	6.07168	down-regulated	chr4	83544536	83605827	+	5.8215	0	4.94513	1.52845	4.97829	1.95129	5.5759	6.34676	6.9094	5.50665	0	6.55359	6.49811	4.19839	0	0	0	0	0	0	GPAT3	+	exon-intron	transcript,gene,exon,CDS	hsa_circ_0070280	A549	NM_032717	Salzman2013
chr6:131637235-131747330:+	17.0582	4.40897	0.710961	6.20143	5.59534e-10	8.4785e-07	6.07168	up-regulated	chr6	131637235	131747330	+	3.56526	0	3.75071	8.51279	2.67587	7.61581	0	3.72984	0	5.50665	4.89347	0	0	7.63628	7.23103	7.48939	8.77906	5.18621	8.4784	7.55151	ENPP3	+	exon-exon	UTR,transcript,gene,exon,CDS	hsa_circ_0077853	K562	NM_005021	Salzman2013
chr16:56866242-56914897:+	10.5431	-5.91955	0.963537	-6.14356	8.0692e-10	8.95681e-07	6.04785	down-regulated	chr16	56866242	56914897	+	7.21757	0	7.32217	2.07936	7.70648	1.18117	6.76383	8.15771	8.11809	0	0	4.8194	7.13864	0	0	0	4.00398	0	0	0	SLC12A3	+	intron-intron	gene,transcript	hsa_circ_0039491	Hepg2, Helas3	NM_000339	Salzman2013
chr2:164848832-164982746:+	3.09076	-4.66155	0.81064	-5.75046	8.90028e-09	6.45996e-06	5.18977	down-regulated	chr2	164848832	164982746	+	5.54308	0	5.23775	0	5.56823	0	0	6.34676	5.37091	4.95226	4.89347	5.76876	4.76665	0	0	0	0	0	3.78128	3.26749	AC019197.1	+	intron-exon	exon,gene,transcript	novel
chr5:139487834-139549136:+	12.4621	5.90327	1.0274	5.74586	9.14538e-09	6.45996e-06	5.18977	up-regulated	chr5	139487834	139549136	+	0	0	0	6.54092	0	6.18677	0	0	0	0	5.44661	0	0	7.05851	8.29496	7.44261	8.31919	6.40318	6.90943	8.09101	AC138517.1,NCOA4P4,UBE2D2,AC010378.2	+	intergenic-intron	gene,transcript,not_annotated	novel
chr9:130450632-130501448:+	4.1544	-5.38391	0.947521	-5.6821	1.3305e-08	8.61499e-06	5.06475	down-regulated	chr9	130450632	130501448	+	5.44786	0	4.94513	1.52845	4.48644	0	5.02012	5.87524	6.08026	4.03865	6.98747	0	7.26247	0	0	0	0	0	0	0	ASS1	+	intron-intron	gene,transcript	hsa_circ_0089094	Hepg2, Helas3	NM_000050	Salzman2013
chr12:80388004-80673304:+	5.07095	-5.55198	1.0155	-5.46726	4.57039e-08	2.73169e-05	4.56357	down-regulated	chr12	80388004	80673304	+	4.94207	0	4.43053	0	6.50224	0	5.02012	6.85077	3.9135	7.95662	5.84535	0	5.71415	0	0	0	0	0	0	3.26749	PTPRQ	+	intron-intron	gene,transcript	hsa_circ_0027674	Bj	NM_001145026	Salzman2013
chr11:69641165-69654579:+	5.08014	3.84913	0.720111	5.3452	9.03192e-08	5.01272e-05	4.29993	up-regulated	chr11	69641165	69654579	+	2.96814	10.9369	3.13876	7.29601	2.67587	4.34868	0	0	0	0	0	0	3.86396	6.96683	5.05213	5.39581	5.86812	6.40318	6.18821	5.04018	CCND1	+	exon-exon	UTR,exon,gene,transcript,CDS	hsa_circ_0023303	Hepg2, Ag04450, Nhek, Mcf7	NM_053056	Salzman2013
chr10:17229279-17237593:+	12.0124	3.35497	0.630222	5.32348	1.018e-07	5.24301e-05	4.28042	up-regulated	chr10	17229279	17237593	+	3.14274	7.06231	3.86991	7.94143	3.45977	5.87456	0	0	4.81941	0	0	3.07881	6.49811	8.00225	5.35703	6.79315	7.01068	5.83492	7.89746	7.21849	VIM	+	exon-exon	UTR,transcript,gene,exon,CDS	hsa_circ_0017865	Helas3	NM_003380	Salzman2013
chr14:33862419-33948208:-	18.677	4.74235	0.892631	5.31278	1.07964e-07	5.24301e-05	4.28042	up-regulated	chr14	33862419	33948208	-	2.76853	0	3.62064	7.73177	2.00896	7.72131	0	0	0	6.21846	0	3.07881	0	8.13453	8.18322	8.08433	8.44131	3.13311	9.29592	6.30966	EGLN3	-	intergenic-exon	transcript,gene,exon,CDS,not_annotated	hsa_circ_0031593	K562	NM_022073	Salzman2013
chr3:186717316-186743939:+	4.46216	-5.71851	1.11934	-5.10881	3.24187e-07	0.000135059	3.86948	down-regulated	chr3	186717316	186743939	+	6.15863	0	6.10623	0	6.13313	0	6.54581	6.13019	0	0	0	6.44901	7.00317	0	0	0	0	0	0	0	KNG1	+	intergenic-exon	transcript,gene,exon,CDS,not_annotated	novel
chr5:100811662-100903220:-	2.73705	4.65924	0.912628	5.10531	3.3026e-07	0.000135059	3.86948	up-regulated	chr5	100811662	100903220	-	0	0	1.48329	5.23589	0	5.05085	0	0	0	0	0	0	0	0	6.00898	4.63742	4.91552	5.83492	4.67835	6.56669	ST8SIA4	-	exon-exon	UTR,transcript,gene,exon,CDS	novel
chr9:74761696-74842343:-	2.84976	-4.44129	0.869455	-5.10813	3.25364e-07	0.000135059	3.86948	down-regulated	chr9	74761696	74842343	-	5.38069	0	6.10623	0	5.63578	1.95129	5.5759	6.34676	5.37091	0	0	4.8194	3.86396	0	3.27781	0	0	0	0	0	TRPM6	-	exon-exon	transcript,gene,exon,CDS	hsa_circ_0087216	H1hesc	NM_017662	Salzman2013
chr15:57392550-57547846:+	34.0924	-3.07482	0.61121	-5.03071	4.88668e-07	0.000189847	3.7216	down-regulated	chr15	57392550	57547846	+	10.0207	0	9.52963	3.55659	9.31349	5.60723	8.18764	6.34676	8.36797	7.45893	7.80763	7.12836	8.1921	4.19839	6.89506	6.71658	5.86812	5.64934	6.18821	0	CGNL1	+	intron-intron	gene,transcript	hsa_circ_0035429	H1hesc	NM_001252335	Salzman2013
chr14:23127224-23183644:-	2.33566	-4.41856	0.887997	-4.97587	6.49555e-07	0.000240335	3.61918	down-regulated	chr14	23127224	23183644	-	5.07553	0	5.28122	2.07936	5.26108	0	5.5759	3.72984	5.76878	5.90604	0	4.8194	0	0	0	0	0	0	0	0	SLC7A8	-	exon-exon	UTR,exon,gene,transcript,CDS	hsa_circ_0031281	K562, Sknshra	NM_012244	Salzman2013
chr1:176692126-176803021:+	2.59265	-4.89785	1.00533	-4.87188	1.10541e-06	0.000390412	3.40848	down-regulated	chr1	176692126	176803021	+	3.14274	0	5.19293	0	4.62604	0	5.02012	0	6.5536	6.4751	5.44661	3.07881	3.86396	0	0	0	0	0	0	0	PAPPA2	+	exon-exon	transcript,gene,exon,CDS	hsa_circ_0015383	Hsmm	NM_020318	Salzman2013
chr4:16238771-16426440:+	8.67983	-3.31125	0.683188	-4.84676	1.25493e-06	0.000423949	3.37269	down-regulated	chr4	16238771	16426440	+	6.39812	0	5.84177	2.07936	6.53798	3.47532	5.97601	5.56532	6.08026	7.77759	7.39685	6.90938	6.85364	0	6.17399	0	0	3.97368	0	3.26749	TAPT1-AS1	+	exon-exon	transcript,gene,exon	hsa_circ_0069240	H1hesc	NR_027696	Salzman2013
chr12:18338426-18597692:+	4.98706	-4.82404	1.00959	-4.77823	1.76847e-06	0.000572543	3.24219	down-regulated	chr12	18338426	18597692	+	4.94207	0	3.75071	0	4.62604	0	5.5759	3.72984	6.5536	8.11586	6.82036	3.91348	3.86396	0	0	3.74305	0	0	0	3.26749	PIK3C2G	+	exon-exon	UTR,transcript,gene,exon,CDS	hsa_circ_0025543	Nhek	NM_004570	Salzman2013
chr1:171987656-172184439:-	5.09288	-4.19022	0.879511	-4.76426	1.89544e-06	0.000589101	3.22981	down-regulated	chr1	171987656	172184439	-	4.15532	0	4.57744	2.07936	3.96126	2.6058	5.5759	7.60605	0	7.45893	6.41372	5.12138	5.71415	0	0	2.92612	4.00398	0	0	0	not_annotated	-	intergenic-intergenic	not_annotated	hsa_circ_0005230	Hs68_RNase, Hs68_control	NR_038397	Jeck2013
chr16:20331306-20350834:-	5.63506	-5.68685	1.1982	-4.74617	2.07309e-06	0.000619536	3.20793	down-regulated	chr16	20331306	20350834	-	5.41467	0	6.48635	0	5.26108	0	0	6.98602	0	0	6.41372	8.27924	5.31693	0	0	0	0	0	0	3.26749	not_annotated	-	intergenic-intergenic	not_annotated	novel
chr9:101417537-101435771:-	10.5024	-5.88019	1.24324	-4.72973	2.24823e-06	0.000646992	3.1891	down-regulated	chr9	101417537	101435771	-	8.48457	0	8.03089	0	7.48637	0	6.76383	7.8383	7.19457	0	0	0	6.02523	0	0	0	3.16051	3.97368	0	0	not_annotated	-	intergenic-intergenic	not_annotated	novel
chr2:84423567-84557935:-	4.40021	-4.44041	0.941438	-4.71663	2.39787e-06	0.000665409	3.17691	down-regulated	chr2	84423567	84557935	-	4.4461	4.20185	3.47748	3.00586	4.48644	1.18117	5.97601	5.56532	6.08026	7.19915	7.27287	0	4.76665	0	0	0	0	0	0	0	SUCLG1	-	exon-exon	UTR,exon,gene,transcript,CDS	hsa_circ_0055381	A549	NM_003849	Salzman2013
chr7:138594509-138798173:-	9.32866	-4.436	0.946159	-4.68844	2.75301e-06	0.00071303	3.14689	down-regulated	chr7	138594509	138798173	-	7.37245	0	7.21424	0	7.79774	0	5.97601	6.70152	7.05902	4.95226	0	6.33625	7.75947	0	4.13314	4.25885	0	0	0	4.65311	SVOPL,RF00561,AC013429.1	-	exon-exon	UTR,transcript,gene,exon	hsa_circ_0082604	Helas3	NM_001139456	Salzman2013
chr9:19115780-19127418:-	5.73573	4.44805	0.947948	4.69229	2.70158e-06	0.00071303	3.14689	up-regulated	chr9	19115780	19127418	-	2.76853	4.20185	3.47748	2.46279	0	6.1295	0	0	0	0	0	0	0	7.6946	5.82262	4.25885	6.43676	6.62075	6.59344	6.44389	PLIN2	-	exon-exon	UTR,transcript,gene,exon,CDS	hsa_circ_0086457	Helas3	NR_038064	Salzman2013
chr3:169273494-169483962:-	10.177	-3.86685	0.827048	-4.67549	2.93257e-06	0.000735035	3.13369	down-regulated	chr3	169273494	169483962	-	4.30806	0	5.04942	0	5.26108	2.76837	4.10282	5.56532	6.33626	7.95662	7.89433	7.8974	8.12842	5.12091	4.13314	0	0	3.13311	4.67835	3.26749	MECOM	-	intron-intron	gene,transcript	novel
chr6:7881592-7910719:-	4.30044	3.91858	0.840194	4.66389	3.10281e-06	0.0007534	3.12297	up-regulated	chr6	7881592	7910719	-	0	4.20185	2.69138	5.96169	2.67587	3.16583	4.10282	0	0	0	0	0	3.86396	5.67863	7.23103	5.58005	5.21876	6.97684	4.67835	3.26749	BLOC1S5-TXNDC5,TXNDC5	-	exon-exon	UTR,transcript,gene,exon	hsa_circ_0075591	Bj	NR_037616	Salzman2013
chr5:129509077-129704391:+	3.36663	-4.94155	1.06151	-4.65519	3.2369e-06	0.000762142	3.11796	down-regulated	chr5	129509077	129704391	+	5.689	0	5.23775	0	5.7003	0	6.95318	0	3.9135	6.6929	5.44661	0	3.86396	3.33737	0	0	0	0	0	0	ADAMTS19	+	exon-exon	transcript,gene,exon,CDS	hsa_circ_0073810	H1hesc	NM_133638	Salzman2013
chr8:91249539-91394039:+	6.36567	-4.55562	0.983174	-4.63358	3.59392e-06	0.000821317	3.08549	down-regulated	chr8	91249539	91394039	+	7.6326	0	6.9027	2.07936	7.78293	1.62946	0	3.72984	4.81941	6.88208	0	5.3709	6.02523	0	3.27781	0	4.53085	0	0	0	SLC26A7	+	exon-exon	UTR,transcript,gene,exon,CDS	novel
chr5:77691327-77776280:-	3.10988	3.61256	0.78601	4.59607	4.30524e-06	0.000955763	3.01965	up-regulated	chr5	77691327	77776280	-	1.89343	5.12456	2.39804	3.55659	0	2.6058	4.10282	0	0	0	0	3.07881	0	5.12091	4.66484	5.18451	6.03263	5.83492	6.59344	4.65311	TBCA	-	exon-exon	UTR,transcript,gene,exon,CDS	hsa_circ_0073083	K562	NM_004607	Salzman2013
chr16:30479091-30513846:+	17.2531	3.28457	0.719606	4.5644	5.0093e-06	0.00108117	2.9661	up-regulated	chr16	30479091	30513846	+	3.89053	8.95336	5.65616	8.80264	5.07885	7.30272	0	0	4.81941	0	0	0	6.28097	5.8931	7.30407	6.02323	5.21876	7.5542	6.76007	8.38603	ITGAL	+	exon-exon	UTR,transcript,gene,exon,CDS	hsa_circ_0039040	Gm12878	NM_002209	Salzman2013
chr7:130524726-130542847:+	3.84562	-5.07844	1.11432	-4.55744	5.17811e-06	0.0010874	2.96361	down-regulated	chr7	130524726	130542847	+	2.253	0	2.02176	0	2.00896	0	7.64469	6.53502	4.81941	6.4751	4.89347	3.91348	5.31693	0	0	0	0	0	0	3.26749	not_annotated	+	intergenic-intergenic	not_annotated	novel
chr2:69741994-69826406:+	9.76894	2.48578	0.54704	4.54405	5.5183e-06	0.00112835	2.94756	up-regulated	chr2	69741994	69826406	+	4.79496	6.0835	4.71072	7.16596	3.73245	6.56705	4.10282	4.62325	0	0	4.89347	0	6.02523	7.37613	6.00898	4.25885	7.58821	5.99931	7.38804	6.78477	ANXA4	+	exon-exon	UTR,transcript,gene,exon	hsa_circ_0055087	A549	NM_001153	Salzman2013
chr5:177384430-177398783:+	1.69402	-4.25418	0.939126	-4.52993	5.90025e-06	0.00117551	2.92977	down-regulated	chr5	177384430	177398783	+	4.68781	0	5.09886	0	4.97829	1.18117	0	4.62325	0	5.90604	0	4.8194	4.76665	0	0	0	0	0	0	0	SLC34A1	+	intron-exon	exon,gene,transcript,CDS	novel
chr13:28300254-28470743:-	11.8224	2.77686	0.614881	4.51609	6.29924e-06	0.00122363	2.91235	up-regulated	chr13	28300254	28470743	-	3.14274	4.20185	3.97993	4.92074	4.62604	5.33053	6.54581	5.16998	3.9135	4.03865	0	3.91348	0	7.22604	7.73232	7.78017	7.64015	7.60612	7.38804	6.67985	FLT1	-	exon-exon	UTR,exon,gene,transcript	hsa_circ_0029871	Bj	NM_002019	Salzman2013
chr2:95025805-95053991:+	5.30236	-5.8876	1.31407	-4.48044	7.44885e-06	0.00141165	2.85027	down-regulated	chr2	95025805	95053991	+	2.253	0	2.69138	0	2.00896	0	8.89008	5.56532	4.81941	4.03865	0	5.76876	6.02523	0	0	0	0	0	0	0	MAL	+	exon-exon	UTR,exon,gene,transcript,CDS	novel
chr12:6509717-6517959:+	3.46729	4.09566	0.918978	4.45675	8.32116e-06	0.00153942	2.81264	up-regulated	chr12	6509717	6517959	+	1.89343	5.68234	2.39804	3.70108	0	0	0	0	0	0	0	3.07881	0	5.12091	5.82262	6.45897	5.21876	6.14686	5.22648	5.99667	AC006064.5,SCARNA10,NCAPD2	+	exon-exon	UTR,transcript,gene,exon,CDS	hsa_circ_0025147	Gm12878	NM_014865	Salzman2013
chr19:20866581-20916077:-	20.5578	-7.1271	1.60245	-4.44761	8.68291e-06	0.00156898	2.80438	down-regulated	chr19	20866581	20916077	-	0	0	0	0	0	0	8.79429	7.90809	6.74244	9.47628	9.90625	4.43672	7.37651	0	0	0	0	0	0	4.12181	not_annotated	-	intergenic-intergenic	not_annotated	novel
chr10:115120185-115286397:+	4.32741	-4.81209	1.10422	-4.35792	1.31303e-05	0.0023187	2.63476	down-regulated	chr10	115120185	115286397	+	5.89553	0	5.84177	2.07936	7.22653	1.62946	0	0	6.9094	6.88208	0	5.76876	0	0	0	0	3.16051	0	0	0	ATRNL1	+	exon-exon	UTR,exon,gene,transcript,CDS	hsa_circ_0020093	H1hesc, A549, Sknshra, Mcf7	NM_207303	Salzman2013
chr10:30071321-30121162:+	4.17412	-5.11905	1.18579	-4.317	1.58168e-05	0.00258638	2.58731	down-regulated	chr10	30071321	30121162	+	2.5351	0	2.39804	1.52845	2.67587	1.62946	6.95318	7.10967	0	6.4751	7.27287	4.8194	0	0	0	0	0	0	0	0	not_annotated	+	intergenic-intergenic	not_annotated	novel
chr3:157363687-157495665:-	3.1824	-4.75357	1.10057	-4.31917	1.56619e-05	0.00258638	2.58731	down-regulated	chr3	157363687	157495665	-	3.29803	0	2.39804	0	3.12189	1.95129	7.12053	5.87524	4.81941	6.6929	5.84535	3.91348	0	0	0	0	0	0	0	0	VEPH1	-	exon-exon	transcript,gene,exon,CDS	hsa_circ_0067803	Huvec	NM_024621	Salzman2013
chr5:179699072-179730925:+	18.91	1.93414	0.448262	4.31476	1.59776e-05	0.00258638	2.58731	up-regulated	chr5	179699072	179730925	+	6.17853	7.75447	6.50479	7.85199	6.30892	6.67104	0	6.13019	6.33626	0	0	5.76876	4.76665	8.0477	7.43992	7.06429	7.99951	7.12657	8.37944	7.21849	CANX	+	exon-exon	UTR,transcript,gene,exon,CDS	hsa_circ_0075291	K562, Helas3, H1hesc, Gm12878, Ag04450, A549, Nhek	NM_001746	Salzman2013
chr8:41261469-41308660:-	2.31052	-4.74205	1.09613	-4.32616	1.51733e-05	0.00258638	2.58731	down-regulated	chr8	41261469	41308660	-	3.56526	0	5.36442	0	3.45977	0	5.5759	0	3.9135	6.6929	3.98319	6.08024	0	0	0	0	0	0	0	0	SFRP1	-	exon-exon	UTR,transcript,gene,exon	hsa_circ_0084059	Nhek, H1hesc, Bj, Ag04450, A549	NM_003012	Salzman2013
chr4:105912188-105969515:+	3.20317	-4.08903	0.949532	-4.30637	1.65958e-05	0.00263161	2.57978	down-regulated	chr4	105912188	105969515	+	4.63109	0	4.83269	2.46279	4.15847	1.95129	5.97601	6.13019	5.37091	4.03865	0	0	7.26247	0	0	0	0	0	0	3.26749	NPNT	+	exon-exon	transcript,gene,exon,CDS	novel
chr1:629191-634888:+	42.2793	-3.77458	0.883419	-4.27269	1.93125e-05	0.00294232	2.53131	down-regulated	chr1	629191	634888	+	2.5351	5.12456	4.35103	1.52845	4.62604	1.62946	8.63749	9.53001	9.14673	10.6275	9.72886	7.12836	9.59313	6.52765	5.35703	0	6.18028	6.40318	5.22648	4.65311	MTND1P23	+	exon-exon	transcript,gene,exon	novel
chr2:227256343-227297762:+	2.49124	-4.43976	1.03803	-4.27709	1.89356e-05	0.00294232	2.53131	down-regulated	chr2	227256343	227297762	+	3.29803	0	3.31824	1.52845	4.15847	1.18117	6.95318	0	6.08026	0	5.84535	3.07881	5.31693	0	0	0	0	0	0	0	COL4A3	+	exon-exon	transcript,gene,exon,CDS	hsa_circ_0058501	A549	NM_000091	Salzman2013
chr16:67430336-67437534:+	2.70031	-4.36601	1.02759	-4.2488	2.14916e-05	0.00321134	2.49331	down-regulated	chr16	67430336	67437534	+	3.89053	0	4.99822	2.07936	5.07885	1.62946	0	6.70152	6.08026	0	0	4.8194	6.28097	0	0	0	0	0	0	0	HSD11B2	+	intergenic-intron	gene,transcript,not_annotated	hsa_circ_0039828	Hepg2	NM_000196	Salzman2013
chr9:125467972-125691613:+	3.2056	-5.16254	1.22423	-4.21697	2.47604e-05	0.00362997	2.4401	down-regulated	chr9	125467972	125691613	+	3.56526	0	2.02176	0	0	0	7.12053	6.13019	6.08026	4.95226	5.84535	5.58351	0	0	0	0	0	0	0	0	not_annotated	+	intergenic-intergenic	not_annotated	novel
chr7:36522039-36724330:+	4.42255	-4.91628	1.16968	-4.20308	2.63303e-05	0.00378864	2.42152	down-regulated	chr7	36522039	36724330	+	1.38342	0	3.86991	0	4.75328	0	6.28887	7.42744	6.74244	6.88208	4.89347	3.91348	0	0	0	0	0	0	4.67835	0	not_annotated	+	intergenic-intergenic	not_annotated	novel
chr7:99929448-99992587:-	2.23525	-4.28862	1.02359	-4.18981	2.79192e-05	0.00394422	2.40404	down-regulated	chr7	99929448	99992587	-	4.07238	0	3.47748	0	0	0	4.10282	5.56532	5.76878	4.95226	6.41372	3.07881	4.76665	0	0	0	3.16051	0	0	0	not_annotated	-	intergenic-intergenic	not_annotated	hsa_circ_0081375	Helas3	NM_001185	Salzman2013
chr21:41467781-41498189:-	1.55542	-3.70135	0.885506	-4.17992	2.91609e-05	0.00404607	2.39297	down-regulated	chr21	41467781	41498189	-	3.89053	0	4.94513	1.52845	4.75328	0	5.97601	3.72984	0	0	4.89347	3.91348	3.86396	0	0	0	0	3.13311	0	0	TMPRSS2	-	exon-exon	transcript,gene,exon,CDS	novel
chr3:13702360-13715846:-	18.5512	-6.6265	1.58892	-4.17044	3.04017e-05	0.00414423	2.38256	down-regulated	chr3	13702360	13715846	-	0	0	0	0	0	0	8.11018	8.37045	8.7664	9.07234	9.41366	6.44901	5.31693	0	0	4.25885	0	0	0	0	not_annotated	-	intergenic-intergenic	not_annotated	novel
chr6:159662586-159693672:-	10.496	2.1791	0.52582	4.1442	3.41e-05	0.00456822	2.34025	up-regulated	chr6	159662586	159693672	-	4.94207	6.39701	5.92632	6.70318	4.3318	7.73577	0	3.72984	5.37091	0	3.98319	5.58351	0	6.6506	6.79724	6.36175	4.91552	6.40318	7.38804	7.49077	SOD2,AL078604.4	-	exon-exon	transcript,gene,exon,CDS	hsa_circ_0005472	Hs68_RNase, Hs68_control, K562	NM_001024465	Jeck2013, Salzman2013
chr12:49950655-49960623:+	2.22478	-4.66506	1.12903	-4.1319	3.59771e-05	0.00465904	2.3317	down-regulated	chr12	49950655	49960623	+	2.76853	0	3.31824	0	5.42282	0	5.02012	0	3.9135	5.50665	0	4.43672	7.00317	0	0	0	0	0	0	0	AQP2	+	intergenic-intron	gene,transcript,not_annotated	novel
chr13:71440426-71681910:-	3.84644	-3.14324	0.76024	-4.13454	3.55666e-05	0.00465904	2.3317	down-regulated	chr13	71440426	71681910	-	5.60323	0	5.55356	2.07936	6.38939	2.20721	5.02012	0	5.76878	5.90604	4.89347	5.3709	6.02523	0	0	5.18451	0	0	3.78128	0	DACH1	-	exon-exon	UTR,transcript,gene,exon,CDS	hsa_circ_0030400	Sknshra	NM_080759	Salzman2013
chr1:629191-634888:-	42.8226	-5.61125	1.36036	-4.12481	3.71033e-05	0.00470056	2.32785	down-regulated	chr1	629191	634888	-	0	0	0	0	2.67587	0	9.06448	9.69704	9.47432	10.6008	10.0454	6.21392	9.36348	0	5.05213	2.92612	0	0	5.62257	5.04018	AL669831.3	-	intron-intron	gene,transcript	novel
chr1:16020987-16062534:+	1.88953	-4.42961	1.07517	-4.11993	3.78981e-05	0.00470056	2.32785	down-regulated	chr1	16020987	16062534	+	3.79013	0	2.39804	0	4.15847	0	5.02012	3.72984	0	0	5.84535	5.3709	6.28097	0	0	0	0	0	0	0	CLCNKA	+	exon-intergenic	transcript,gene,exon,not_annotated	novel
chr9:68378199-68530922:-	3.0062	-5.0594	1.22842	-4.11863	3.81126e-05	0.00470056	2.32785	down-regulated	chr9	68378199	68530922	-	1.89343	0	1.48329	0	0	0	5.5759	4.62325	7.05902	4.95226	6.82036	4.43672	4.76665	0	0	0	0	0	0	0	AL161457.2	-	exon-exon	transcript,gene,exon	novel
chr13:110149031-110216395:-	13.8569	2.43041	0.592199	4.10404	4.06005e-05	0.00492916	2.30723	up-regulated	chr13	110149031	110216395	-	3.98434	9.09033	5.14666	6.19787	4.15847	5.1406	4.10282	3.72984	3.9135	4.95226	4.89347	6.44901	4.76665	6.6506	7.0728	6.14511	7.08751	8.21988	4.67835	6.88257	COL4A1	-	exon-exon	UTR,exon,gene,transcript	hsa_circ_0030835	Bj	NM_001845	Salzman2013
chr19:41465135-41523244:+	11.0974	-5.47679	1.3363	-4.09849	4.15862e-05	0.00497115	2.30354	down-regulated	chr19	41465135	41523244	+	0	0	1.48329	0	2.00896	1.18117	8.26115	8.03829	6.5536	8.5093	8.19689	6.33625	0	0	0	0	0	3.97368	4.67835	0	not_annotated	+	intergenic-intergenic	not_annotated	novel
chr1:216973996-217070045:-	3.94899	-4.94864	1.21391	-4.07662	4.56959e-05	0.00514576	2.28855	down-regulated	chr1	216973996	217070045	-	4.23372	0	3.86991	0	4.62604	2.42123	0	5.56532	0	5.90604	3.98319	7.72898	7.00317	0	0	0	0	0	0	0	ESRRG	-	intron-intron	gene,transcript	novel
chr16:52450277-52519579:-	1.85075	-4.38031	1.07313	-4.08182	4.4684e-05	0.00514576	2.28855	down-regulated	chr16	52450277	52519579	-	3.14274	0	2.39804	0	4.87018	0	5.02012	0	5.76878	4.95226	6.15736	4.43672	0	0	0	0	0	0	0	0	TOX3	-	exon-exon	UTR,exon,gene,transcript,CDS	hsa_circ_0039351	Hepg2, H1hesc	NM_001080430	Salzman2013
chr3:122685185-122729165:+	4.47219	2.43955	0.597248	4.08466	4.41419e-05	0.00514576	2.28855	up-regulated	chr3	122685185	122729165	+	2.76853	5.68234	3.13876	5.53323	4.15847	5.64859	0	0	0	5.50665	3.98319	0	3.86396	5.12091	4.13314	6.14511	4.00398	6.62075	6.18821	5.34494	PARP14	+	exon-exon	transcript,gene,exon,CDS	hsa_circ_0006132	Hs68_RNase, Hs68_control	NM_017554	Jeck2013
chr9:134329319-134354767:+	1.98279	-4.45009	1.09089	-4.07934	4.51643e-05	0.00514576	2.28855	down-regulated	chr9	134329319	134354767	+	3.14274	0	0	0	2.67587	0	5.5759	4.62325	5.76878	5.90604	3.98319	4.8194	4.76665	0	0	0	0	0	0	0	RXRA	+	intron-intron	gene,transcript	hsa_circ_0089414	Mcf7	NM_002957	Salzman2013
chr20:57561128-57566429:+	2.63705	-4.40164	1.08231	-4.06688	4.76464e-05	0.00528875	2.27665	down-regulated	chr20	57561128	57566429	+	6.68919	0	6.32962	1.52845	6.50224	1.18117	0	4.62325	3.9135	4.03865	0	0	3.86396	0	0	0	3.16051	0	0	0	PCK1	+	exon-exon	UTR,exon,gene,transcript,CDS	hsa_circ_0060971	Helas3	NM_002591	Salzman2013
chr8:16437982-16685856:-	3.32624	-4.49708	1.10771	-4.05981	4.91132e-05	0.00537478	2.26964	down-regulated	chr8	16437982	16685856	-	4.4461	0	4.08209	2.46279	4.15847	1.62946	4.10282	4.62325	4.81941	8.18935	0	3.07881	3.86396	0	0	0	0	0	0	0	MSR1	-	intron-intron	gene,transcript	hsa_circ_0002235	Hs68_RNase, Hs68_control	None	Jeck2013
chr9:70671221-70846591:+	4.40041	-5.26261	1.29938	-4.05009	5.11976e-05	0.00552508	2.25766	down-regulated	chr9	70671221	70846591	+	1.89343	0	1.48329	0	0	0	5.02012	6.13019	6.5536	6.88208	7.13722	0	6.85364	0	0	2.92612	0	0	0	0	not_annotated	+	intergenic-intergenic	not_annotated	novel
chr3:70987994-71198392:+	5.93386	-6.04105	1.49546	-4.0396	5.35422e-05	0.00569894	2.24421	down-regulated	chr3	70987994	71198392	+	0	0	0	0	0	0	7.12053	7.90809	6.33626	5.90604	7.13722	4.8194	6.49811	0	0	0	0	0	0	0	not_annotated	+	intergenic-intergenic	not_annotated	novel
chr11:109713772-109830736:-	2.68173	-4.90119	1.22116	-4.01354	5.98143e-05	0.00628051	2.20201	down-regulated	chr11	109713772	109830736	-	3.79013	0	1.48329	0	3.12189	0	0	6.13019	0	6.88208	6.63133	4.43672	4.76665	0	0	0	0	0	0	0	AP002444.1	-	intergenic-intron	gene,transcript,not_annotated	novel
chr3:169590852-169618756:-	2.91112	-4.25362	1.07251	-3.96604	7.30773e-05	0.0075708	2.12086	down-regulated	chr3	169590852	169618756	-	2.76853	0	3.47748	0	3.73245	2.20721	4.10282	6.34676	6.9094	0	0	4.8194	6.6868	0	0	0	3.16051	0	0	0	MECOM,AC007849.1	-	intron-intron	gene,transcript	novel
chr15:44711518-44718136:+	9.66526	3.14219	0.79478	3.95354	7.70037e-05	0.00777037	2.10956	up-regulated	chr15	44711518	44718136	+	1.89343	7.86044	6.17695	5.87351	4.15847	5.54288	0	0	0	0	0	3.07881	0	7.63628	6.79724	6.79315	6.03263	7.5542	6.18821	6.44389	B2M	+	exon-exon	UTR,transcript,gene,exon,CDS	hsa_circ_0000598	cd_19, neutr	NM_004048	Memczak2013
chr2:158220595-158427774:-	9.34161	-2.2621	0.571782	-3.95622	7.61436e-05	0.00777037	2.10956	down-regulated	chr2	158220595	158427774	-	6.48059	0	6.5763	3.39573	7.33208	4.70342	6.95318	5.87524	7.05902	6.21846	6.98747	6.44901	6.02523	5.12091	0	0	5.21876	0	4.67835	6.44389	CCDC148	-	exon-exon	UTR,transcript,gene,exon,CDS	hsa_circ_0056768	Gm12878	NM_138803	Salzman2013
chr1:228530404-228554455:+	15.011	-5.44587	1.3803	-3.94544	7.96532e-05	0.00778513	2.10873	down-regulated	chr1	228530404	228554455	+	0	0	0	0	0	0	7.64469	8.268	7.05902	8.77102	9.384	4.43672	7.13864	0	3.27781	2.92612	4.00398	3.97368	0	0	not_annotated	+	intergenic-intergenic	not_annotated	novel
chr12:43811155-43944342:+	4.24882	-4.42968	1.1218	-3.94872	7.85697e-05	0.00778513	2.10873	down-regulated	chr12	43811155	43944342	+	1.89343	0	2.39804	0	0	1.18117	7.12053	6.53502	3.9135	6.88208	6.82036	4.8194	4.76665	0	4.13314	0	0	3.13311	0	0	TMEM117	+	intergenic-exon	not_annotated,UTR,exon,CDS,gene,transcript	novel
chr12:124911656-124914644:-	6.05672	3.02799	0.768193	3.9417	8.09067e-05	0.00778513	2.10873	up-regulated	chr12	124911656	124914644	-	2.5351	6.39701	3.86991	4.86079	2.00896	2.76837	0	0	3.9135	0	0	3.07881	5.71415	5.42659	7.97532	5.18451	6.03263	6.14686	5.22648	6.44389	UBC	-	exon-exon	UTR,transcript,gene,exon,CDS	hsa_circ_0029349	Nhek, K562, Hsmm, Hmec, Bj, Ag04450, Nhlf, Sknshra, Mcf7	NM_021009	Salzman2013
chr8:90015630-90082699:-	2.021	-4.56053	1.15721	-3.94096	8.11577e-05	0.00778513	2.10873	down-regulated	chr8	90015630	90082699	-	2.5351	0	4.94513	0	5.49736	0	0	6.13019	6.08026	0	0	3.91348	5.31693	0	0	0	0	0	0	0	not_annotated	-	intergenic-intergenic	not_annotated	novel
chr6:45898913-46015765:-	5.45765	-3.90264	0.994149	-3.92561	8.65112e-05	0.00819746	2.08632	down-regulated	chr6	45898913	46015765	-	4.07238	0	3.86991	0	5.49736	0	5.97601	7.76496	6.74244	4.95226	5.44661	5.12138	6.6868	4.19839	0	0	0	0	0	5.04018	CLIC5	-	exon-exon	UTR,transcript,gene,exon	novel
chr12:105973519-106106525:-	2.47897	-3.90835	0.998971	-3.91237	9.13931e-05	0.0085009	2.07054	down-regulated	chr12	105973519	106106525	-	2.76853	0	3.13876	2.07936	2.00896	2.42123	4.10282	5.56532	5.37091	5.90604	3.98319	5.3709	6.49811	0	0	0	0	0	0	0	AC011595.2	-	intergenic-exon	transcript,gene,exon,not_annotated	hsa_circ_0028006	Nhek, Hsmm	NM_014840	Salzman2013
chr6:43769759-43786519:+	12.2487	2.22463	0.568808	3.91103	9.19016e-05	0.0085009	2.07054	up-regulated	chr6	43769759	43786519	+	3.89053	0	3.62064	5.53323	3.96126	6.17267	5.5759	6.34676	4.81941	5.90604	4.89347	3.07881	4.76665	7.44569	7.0728	7.06429	8.03874	6.89572	8.03387	6.44389	VEGFA	+	exon-exon	UTR,transcript,gene,exon	hsa_circ_0076609	K562	NM_001171623	Salzman2013
chr9:94917001-95310355:-	11.4445	-2.23841	0.57682	-3.8806	0.0001042	0.00952507	2.02113	down-regulated	chr9	94917001	95310355	-	6.73022	4.20185	4.773	3.00586	5.49736	3.64953	6.95318	7.22355	8.58089	6.88208	7.51102	4.43672	6.28097	5.12091	4.66484	5.39581	4.00398	4.49936	5.22648	5.99667	not_annotated	-	intergenic-intergenic	not_annotated	hsa_circ_0087595	Hepg2	NM_000136	Salzman2013
chr3:118902131-118962824:-	2.34015	-4.71143	1.21535	-3.87661	0.000105921	0.00956983	2.0191	down-regulated	chr3	118902131	118962824	-	4.57203	0	3.62064	0	3.96126	0	0	4.62325	0	5.90604	6.98747	0	5.71415	0	0	0	0	0	0	0	IGSF11	-	exon-exon	UTR,exon,gene,transcript,CDS	hsa_circ_0066856	A549	NM_152538	Salzman2013
chr6:38654419-38761803:+	3.35113	-4.73153	1.22283	-3.86931	0.000109143	0.00974758	2.0111	down-regulated	chr6	38654419	38761803	+	1.89343	0	1.48329	0	0	1.18117	5.97601	6.53502	0	7.33488	4.89347	5.76876	4.76665	0	0	0	0	0	3.78128	0	not_annotated	+	intergenic-intergenic	not_annotated	hsa_circ_0076259	K562	NM_001206927	Salzman2013
chr10:120172473-120312981:-	5.64471	-5.96264	1.54318	-3.86388	0.000111602	0.00985396	2.00639	down-regulated	chr10	120172473	120312981	-	0	0	0	0	0	0	5.97601	6.13019	6.74244	7.77759	5.84535	3.07881	7.75947	0	0	0	0	0	0	0	not_annotated	-	intergenic-intergenic	not_annotated	novel
chr15:53515346-53756817:-	10.9008	-2.77595	0.719261	-3.85944	0.000113647	0.00992172	2.00341	down-regulated	chr15	53515346	53756817	-	8.03858	4.20185	7.69574	1.52845	7.70648	4.66358	0	6.13019	0	6.6929	6.98747	4.8194	7.84119	4.19839	5.05213	4.25885	4.91552	4.88338	4.67835	0	WDR72	-	exon-exon	UTR,exon,gene,transcript	hsa_circ_0035357	A549	NM_182758	Salzman2013
chr3:122184080-122285771:+	3.19029	-5.17053	1.3411	-3.85543	0.000115527	0.00997385	2.00114	down-regulated	chr3	122184080	122285771	+	1.89343	0	5.09886	0	2.67587	0	0	6.85077	0	0	5.44661	6.33625	7.13864	0	0	0	0	0	0	0	CASR	+	intron-exon	UTR,exon,gene,transcript	novel
chr8:10207833-10321405:+	3.75557	-3.40307	0.884418	-3.8478	0.000119183	0.0101764	1.99241	down-regulated	chr8	10207833	10321405	+	4.94207	0	4.773	0	4.75328	2.42123	5.5759	7.10967	3.9135	5.50665	6.82036	3.91348	0	4.73238	0	0	0	3.13311	0	3.26749	MSRA	+	exon-exon	UTR,transcript,gene,exon,CDS	hsa_circ_0002546	Hs68_RNase, Hs68_control, Ag04450, Sknshra	NM_001199729	Jeck2013, Salzman2013
chrUn_JTFH01001783v1_decoy:145-5244:+	10.9342	-5.85532	1.52595	-3.83717	0.00012446	0.0105115	1.97834	down-regulated	chrUn_JTFH01001783v1_decoy	145	5244	+	0	0	0	0	0	0	7.75058	7.60605	4.81941	8.5093	9.08544	5.3709	3.86396	0	4.13314	0	3.16051	0	0	0	not_annotated	+	intergenic-intergenic	not_annotated	novel
chr1:56720173-56792803:-	3.96241	-5.01838	1.30962	-3.83194	0.000127137	0.0106221	1.97379	down-regulated	chr1	56720173	56792803	-	4.51044	0	4.773	0	4.87018	2.20721	5.97601	4.62325	0	6.6929	7.97612	0	0	0	0	0	0	0	0	0	FYB2	-	exon-exon	transcript,gene,exon,CDS	novel
chr20:38128472-38165247:-	4.57315	2.89438	0.757693	3.81999	0.000133457	0.0110315	1.95737	up-regulated	chr20	38128472	38165247	-	1.38342	0	2.69138	6.4625	2.67587	3.47532	0	4.62325	3.9135	4.03865	4.89347	0	0	6.86893	5.60854	5.89009	4.00398	5.64934	6.18821	5.81036	TGM2	-	exon-exon	UTR,transcript,gene,exon	hsa_circ_0060324	K562	NM_004613	Salzman2013
chr19:6711044-6719401:-	2.39524	4.56363	1.1966	3.81383	0.000136831	0.0111419	1.95304	up-regulated	chr19	6711044	6719401	-	0	0	0	2.07936	0	2.76837	0	0	0	0	0	0	0	4.19839	6.00898	0	4.53085	5.99931	4.67835	6.88257	C3	-	exon-exon	transcript,gene,exon,CDS	hsa_circ_0048893	Helas3	NM_000064	Salzman2013
chr9:116154527-116271416:+	2.51466	-3.96701	1.04057	-3.81233	0.00013766	0.0111419	1.95304	down-regulated	chr9	116154527	116271416	+	2.5351	0	5.09886	1.52845	3.96126	0	0	5.16998	0	4.95226	6.15736	3.91348	6.85364	0	0	0	4.00398	0	0	0	PAPPA	+	exon-exon	transcript,gene,exon,CDS	hsa_circ_0005456	Hs68_RNase, Hs68_control, Bj, Ag04450, A549	NM_002581	Jeck2013, Salzman2013
chr9:89013409-89089564:-	7.27678	-4.69212	1.23273	-3.80629	0.000141066	0.0112998	1.94693	down-regulated	chr9	89013409	89089564	-	2.96814	5.12456	1.48329	2.07936	0	0	8.63749	6.98602	7.19457	5.90604	3.98319	6.21392	6.02523	0	0	0	0	0	4.67835	0	SHC3	-	exon-exon	UTR,transcript,gene,exon,CDS	hsa_circ_0003708	Hs68_RNase, Hs68_control	NM_016848	Jeck2013
chr22:44786457-44849060:+	3.12043	-3.4735	0.915541	-3.79393	0.000148282	0.0116379	1.93413	down-regulated	chr22	44786457	44849060	+	5.60323	0	5.19293	1.52845	5.42282	1.95129	5.02012	3.72984	3.9135	0	0	5.12138	7.26247	0	0	0	4.00398	0	4.67835	0	PRR5-ARHGAP8,ARHGAP8	+	exon-exon	UTR,transcript,gene,exon,CDS	hsa_circ_0063718	H1hesc	NM_181334	Salzman2013
chr9:14810951-14869244:-	2.02343	-4.15999	1.09621	-3.79489	0.000147709	0.0116379	1.93413	down-regulated	chr9	14810951	14869244	-	3.68213	0	3.86991	0	4.3318	0	5.02012	0	0	0	6.82036	5.12138	5.31693	0	0	0	3.16051	0	0	0	FREM1	-	intron-intron	gene,transcript	hsa_circ_0086392	Helas3	NM_144966	Salzman2013
chr5:59947784-59986322:-	1.61183	-3.96973	1.05912	-3.74813	0.000178159	0.013843	1.85877	down-regulated	chr5	59947784	59986322	-	2.5351	0	1.48329	0	3.45977	1.18117	0	4.62325	4.81941	4.95226	6.41372	3.07881	4.76665	0	0	0	0	0	0	0	PDE4D	-	intron-intron	gene,transcript	novel
chr17:39243201-39251498:+	1.82051	-4.03762	1.07873	-3.74293	0.000181885	0.0139925	1.8541	down-regulated	chr17	39243201	39251498	+	5.23618	4.20185	3.97993	0	5.63578	0	5.02012	5.16998	0	5.50665	0	3.91348	0	0	0	0	0	0	0	0	AC015910.1	+	exon-exon	exon,gene,transcript	novel
chr12:103931571-103947906:+	6.07256	2.5731	0.689291	3.73297	0.000189238	0.0141935	1.84791	up-regulated	chr12	103931571	103947906	+	2.5351	6.0835	3.62064	4.43672	3.45977	3.37949	0	0	6.08026	0	0	3.07881	4.76665	5.8931	7.30407	6.79315	5.46914	5.83492	6.59344	5.81036	HSP90B1	+	exon-exon	UTR,exon,gene,transcript,CDS	hsa_circ_0027930	Nhek, K562, Huvec, Hepg2, Ag04450, A549, Sknshra	NM_003299	Salzman2013
chr14:23793706-23912998:-	3.68777	-4.47165	1.20201	-3.72014	0.000199111	0.0141935	1.84791	down-regulated	chr14	23793706	23912998	-	2.96814	0	2.02176	0	0	1.62946	5.02012	7.10967	3.9135	7.19915	6.63133	5.12138	0	0	0	3.74305	0	0	0	0	AL160237.2	-	intergenic-intergenic	not_annotated	novel
chr18:61573894-61675848:-	3.13616	-3.485	0.935525	-3.72518	0.000195176	0.0141935	1.84791	down-regulated	chr18	61573894	61675848	-	4.07238	0	3.47748	0	2.67587	1.95129	5.02012	5.87524	5.76878	6.88208	6.15736	3.91348	0	3.33737	4.13314	0	0	0	3.78128	0	AC090409.1,AC090409.2	-	exon-exon	transcript,gene,exon	novel
chr2:121216228-121242551:-	1.71274	-4.32468	1.16193	-3.72196	0.000197679	0.0141935	1.84791	down-regulated	chr2	121216228	121242551	-	2.76853	0	5.04942	0	4.3318	0	5.02012	6.53502	0	0	0	5.12138	3.86396	0	0	0	0	0	0	0	TFCP2L1	-	intergenic-exon	UTR,transcript,gene,exon,not_annotated	hsa_circ_0056289	Nhek	NM_014553	Salzman2013
chr2:151357621-151483335:+	5.10618	2.01316	0.539843	3.72917	0.000192114	0.0141935	1.84791	up-regulated	chr2	151357621	151483335	+	4.4461	4.20185	4.08209	5.32729	4.15847	4.81673	5.5759	0	0	0	0	4.43672	0	6.07976	6.6923	6.14511	6.31421	5.83492	4.67835	6.16164	MIR4773-1,TNFAIP6,RN7SL124P	+	exon-exon	UTR,exon,gene,transcript,CDS	hsa_circ_0056704	K562, H1hesc	NM_001177665	Salzman2013
chr3:53650779-53801425:+	5.20623	-3.7701	1.01265	-3.72302	0.000196855	0.0141935	1.84791	down-regulated	chr3	53650779	53801425	+	1.89343	4.20185	3.31824	0	3.73245	2.42123	7.27048	7.22355	3.9135	6.88208	6.41372	4.8194	6.02523	0	0	4.9368	0	0	0	0	CACNA1D	+	exon-exon	transcript,gene,exon,CDS	hsa_circ_0066189	Gm12878	NM_000720	Salzman2013
chr6:111109480-111219042:+	2.77648	-2.47033	0.66248	-3.72892	0.000192302	0.0141935	1.84791	down-regulated	chr6	111109480	111219042	+	5.71649	0	4.43053	2.76088	4.87018	2.91381	0	5.87524	5.76878	4.95226	0	5.12138	5.31693	0	4.13314	3.74305	4.00398	0	0	0	SLC16A10	+	intron-exon	UTR,exon,gene,transcript,CDS	hsa_circ_0077639	Gm12878	NM_018593	Salzman2013
chrX:103975809-104063121:+	5.13384	-5.58863	1.49956	-3.72684	0.000193894	0.0141935	1.84791	down-regulated	chrX	103975809	104063121	+	1.38342	0	0	0	0	1.62946	6.76383	6.53502	6.33626	5.90604	8.32728	3.07881	0	0	0	0	0	0	0	0	H2BFM	+	intergenic-intergenic	not_annotated	novel
chr7:132782690-132927528:-	5.00891	-5.20772	1.40306	-3.71168	0.000205891	0.0145434	1.83734	down-regulated	chr7	132782690	132927528	-	1.89343	4.20185	2.02176	0	0	1.62946	7.53041	0	5.76878	7.45893	7.71537	3.07881	0	0	0	0	0	0	0	0	CHCHD3	-	intergenic-exon	UTR,exon,gene,transcript,not_annotated	hsa_circ_0082432	K562	NM_017812	Salzman2013
chr10:31336757-31526880:+	14.3187	1.77399	0.479006	3.70348	0.000212664	0.0148865	1.82721	up-regulated	chr10	31336757	31526880	+	5.689	7.6401	6.17695	7.15354	5.98562	7.62101	5.5759	4.62325	0	4.03865	6.15736	5.3709	4.76665	6.39324	6.17399	8.59266	7.08751	7.19598	5.62257	5.81036	ZEB1	+	intron-intron	gene,transcript	hsa_circ_0004737	Hs68_RNase, Hs68_control	NM_001128128	Jeck2013
chr10:20840739-21020201:-	5.17623	-2.3851	0.653605	-3.64915	0.000263112	0.0182531	1.73866	down-regulated	chr10	20840739	21020201	-	6.36377	0	5.04942	2.46279	5.82128	4.74219	6.54581	5.87524	5.37091	6.4751	0	6.08024	6.02523	4.19839	3.27781	0	3.16051	0	0	5.34494	NEBL	-	exon-exon	transcript,gene,exon,CDS	hsa_circ_0017932	A549	NM_006393	Salzman2013
chr22:46619358-46682597:+	7.45099	2.57718	0.706683	3.64687	0.000265457	0.0182531	1.73866	up-regulated	chr22	46619358	46682597	+	3.79013	5.12456	4.773	7.67205	3.73245	7.11636	4.10282	5.56532	0	4.03865	3.98319	0	0	0	6.00898	3.74305	6.5497	5.64934	7.04477	6.78477	GRAMD4	+	intron-exon	exon,gene,transcript,CDS	hsa_circ_0063832	Hepg2, Gm12878	NM_015124	Salzman2013
chr3:169083898-169161458:-	4.82605	-3.19551	0.877847	-3.64016	0.000272465	0.0185706	1.73117	down-regulated	chr3	169083898	169161458	-	2.5351	0	4.57744	3.21424	4.62604	2.20721	5.02012	5.87524	6.5536	0	6.82036	7.37662	6.02523	0	4.66484	4.63742	0	0	0	0	MECOM	-	exon-exon	UTR,exon,gene,transcript,CDS	hsa_circ_0067878	Helas3	NM_001164000	Salzman2013
chr15:66499327-66548380:-	4.81609	2.34937	0.648975	3.62012	0.000294471	0.0197344	1.70478	up-regulated	chr15	66499327	66548380	-	3.68213	6.0835	3.86991	5.18793	2.67587	2.76837	4.10282	5.56532	0	0	0	0	3.86396	5.12091	6.00898	6.25749	6.5497	5.64934	5.22648	6.16164	RPL4	-	exon-exon	UTR,transcript,gene,exon,CDS	hsa_circ_0035979	K562, Hmec	NM_000968	Salzman2013
chr8:50394212-50590917:+	2.3571	-4.37408	1.20831	-3.61999	0.00029462	0.0197344	1.70478	down-regulated	chr8	50394212	50590917	+	3.43793	0	1.48329	0	2.00896	0	4.10282	6.85077	0	5.50665	5.44661	6.21392	0	0	0	2.92612	0	0	0	0	SNTG1	+	exon-exon	UTR,exon,gene,transcript,CDS	novel
chr19:38649576-38694294:+	3.6074	-4.07196	1.12817	-3.60935	0.000306963	0.0200439	1.69802	down-regulated	chr19	38649576	38694294	+	2.253	4.20185	2.02176	0	4.3318	1.62946	7.27048	0	7.05902	0	5.84535	5.12138	5.31693	0	0	0	4.00398	0	0	0	ACTN4	+	intron-intron	gene,transcript	hsa_circ_0050897	Nhek	NM_004924	Salzman2013
chr21:38257061-38302476:+	6.05691	-3.00966	0.833241	-3.61199	0.000303854	0.0200439	1.69802	down-regulated	chr21	38257061	38302476	+	5.27369	0	5.65616	0	5.63578	2.91381	5.5759	6.98602	6.33626	7.19915	0	6.08024	6.6868	5.12091	3.27781	0	0	5.4363	0	0	KCNJ15	+	exon-exon	UTR,transcript,gene,exon,CDS	novel
chr9:126338927-126484032:+	8.32861	-2.87567	0.796731	-3.60934	0.000306978	0.0200439	1.69802	down-regulated	chr9	126338927	126484032	+	4.37874	0	5.23775	5.03363	4.15847	3.80473	5.02012	8.09924	0	6.21846	8.44685	5.3709	7.00317	0	5.05213	2.92612	4.00398	3.13311	0	4.12181	MVB12B	+	intron-intron	gene,transcript	hsa_circ_0088613	Huvec	NM_033446	Salzman2013
chr2:211561903-211788159:-	3.73806	-3.78784	1.05023	-3.6067	0.00031012	0.0200803	1.69723	down-regulated	chr2	211561903	211788159	-	6.44817	4.20185	6.3904	0	5.49736	0	4.10282	6.53502	6.08026	0	5.44661	3.07881	3.86396	0	0	4.63742	0	0	0	0	ERBB4	-	exon-exon	transcript,gene,exon,CDS	hsa_circ_0058031	Mcf7	NM_005235	Salzman2013
chr10:26415597-26567252:+	5.29989	2.56844	0.714071	3.5969	0.000322032	0.0206793	1.68446	up-regulated	chr10	26415597	26567252	+	2.253	4.20185	3.31824	6.44221	3.45977	6.24185	0	0	4.81941	5.90604	0	0	3.86396	6.52765	4.66484	5.18451	4.53085	5.64934	3.78128	7.36105	APBB1IP	+	intergenic-exon	transcript,gene,exon,CDS,not_annotated	hsa_circ_0006063	Hs68_RNase, Hs68_control, Gm12878, Bj	NM_019043	Jeck2013, Salzman2013
chr1:100719729-100739791:+	3.80082	3.94126	1.09769	3.59048	0.000330064	0.0208618	1.68065	up-regulated	chr1	100719729	100739791	+	2.253	0	3.62064	2.46279	0	4.44591	0	0	0	0	0	0	0	6.245	6.17399	4.9368	5.68239	7.05365	0	6.67985	VCAM1	+	exon-exon	UTR,exon,gene,transcript,CDS	hsa_circ_0013331	Gm12878	NM_001078	Salzman2013
chr13:59283814-59531388:-	4.04157	-3.68021	1.02565	-3.58817	0.000333005	0.0208618	1.68065	down-regulated	chr13	59283814	59531388	-	3.68213	0	4.71072	0	0	1.95129	5.97601	3.72984	3.9135	7.45893	6.15736	6.21392	5.71415	0	0	4.25885	0	0	0	4.12181	not_annotated	-	intergenic-intergenic	not_annotated	novel
chr19:5800781-5836080:-	2.45646	-4.2742	1.19103	-3.58866	0.000332381	0.0208618	1.68065	down-regulated	chr19	5800781	5836080	-	4.84569	0	4.50586	2.46279	4.75328	0	0	3.72984	4.81941	0	0	4.8194	7.4822	0	0	0	0	0	0	0	FUT6	-	intergenic-exon	UTR,transcript,gene,exon,not_annotated	novel
chr2:172556140-172624152:+	9.15185	2.90834	0.810997	3.58614	0.000335614	0.0208618	1.68065	up-regulated	chr2	172556140	172624152	+	3.56526	0	4.50586	7.28466	3.45977	6.61998	0	0	6.33626	0	0	4.43672	0	6.39324	8.39865	6.71658	6.31421	4.49936	7.38804	3.26749	PDK1	+	exon-exon	UTR,transcript,gene,exon,CDS	hsa_circ_0057087	Helas3	NM_002610	Salzman2013
chr2:215359288-215436031:-	13.2868	3.48979	0.974711	3.58033	0.000343162	0.0211616	1.67445	up-regulated	chr2	215359288	215436031	-	2.253	8.95336	4.26686	7.35146	3.45977	5.1113	6.95318	0	0	0	0	0	0	7.22604	6.79724	0	7.35948	7.60612	4.67835	7.91728	FN1	-	exon-exon	UTR,transcript,gene,exon	hsa_circ_0058085	Huvec	NM_212482	Salzman2013
chr1:53095418-53101594:+	7.29506	-5.6121	1.57111	-3.57206	0.000354185	0.0215644	1.66626	down-regulated	chr1	53095418	53101594	+	0	0	0	0	0	0	8.18764	7.5195	3.9135	7.33488	7.97612	4.43672	3.86396	0	0	0	0	0	0	4.12181	not_annotated	+	intergenic-intergenic	not_annotated	novel
chr10:129536241-129589934:-	4.14567	-5.51176	1.5442	-3.56932	0.000357908	0.0215644	1.66626	down-regulated	chr10	129536241	129589934	-	0	0	0	0	0	0	7.12053	7.22355	5.76878	4.03865	7.13722	3.07881	5.31693	0	0	0	0	0	0	0	not_annotated	-	intergenic-intergenic	not_annotated	novel
chr2:120019077-120176331:+	19.9872	-2.16559	0.606737	-3.56924	0.000358018	0.0215644	1.66626	down-regulated	chr2	120019077	120176331	+	9.09199	0	8.92624	5.23589	8.88443	6.40759	6.54581	7.32909	6.08026	5.90604	3.98319	7.31845	6.02523	5.12091	5.05213	6.45897	5.86812	5.64934	6.40501	4.12181	EPB41L5	+	exon-intron	UTR,transcript,gene,exon	hsa_circ_0056263	Sknshra	NM_020909	Salzman2013
chr12:46183261-46269011:-	25.5321	2.0975	0.588817	3.56223	0.000367717	0.0218104	1.66134	up-regulated	chr12	46183261	46269011	-	6.6181	5.12456	6.26616	9.67018	6.03649	8.08354	0	4.62325	6.08026	4.03865	7.51102	6.65109	0	8.47119	7.92988	8.38571	7.35948	7.44439	7.48643	6.97417	SLC38A1	-	exon-exon	UTR,transcript,gene,exon	hsa_circ_0025979	Gm12878	NM_030674	Salzman2013
chr14:49407625-49472793:-	3.81251	-5.38878	1.51244	-3.56297	0.000366677	0.0218104	1.66134	down-regulated	chr14	49407625	49472793	-	1.38342	0	2.69138	0	0	0	6.54581	6.70152	0	7.67899	6.41372	3.07881	0	0	0	0	0	0	0	0	not_annotated	-	intergenic-intergenic	not_annotated	novel
chr2:9237833-9420674:+	11.8223	-1.61511	0.454103	-3.5567	0.000375543	0.0221058	1.65549	down-regulated	chr2	9237833	9420674	+	6.43168	6.65439	6.44873	4.73284	7.01459	4.53697	6.54581	7.32909	8.30944	5.50665	5.84535	6.33625	6.49811	5.42659	5.60854	5.58005	4.00398	3.13311	5.22648	5.99667	ASAP2	+	intron-exon	exon,gene,transcript,CDS	hsa_circ_0052514	Sknshra	NM_003887	Salzman2013
chr11:30480123-30580494:-	6.90467	-3.38951	0.958728	-3.53542	0.000407123	0.0236071	1.62696	down-regulated	chr11	30480123	30580494	-	4.4461	0	5.32342	0	6.17913	3.37949	6.95318	7.22355	0	7.57315	7.51102	5.58351	0	0	0	4.63742	0	0	4.67835	4.65311	MPPED2	-	intron-intron	gene,transcript	hsa_circ_0021548	Sknshra	NM_001145399	Salzman2013
chr2:14978302-15083919:-	5.05581	-3.56571	1.00805	-3.53724	0.000404333	0.0236071	1.62696	down-regulated	chr2	14978302	15083919	-	4.07238	0	3.62064	2.46279	3.45977	3.16583	7.40629	7.10967	7.19457	4.95226	6.63133	0	0	0	4.13314	4.25885	0	0	0	0	AC068286.2	-	intron-intron	gene,transcript	novel
chr1:159010003-159055626:+	1.89779	3.40718	0.964892	3.53115	0.000413757	0.0236389	1.62637	up-regulated	chr1	159010003	159055626	+	1.38342	0	0	3.00586	0	3.72924	0	0	0	0	0	3.91348	0	0	5.35703	4.63742	6.43676	4.88338	4.67835	4.12181	IFI16	+	exon-exon	UTR,exon,gene,transcript,CDS	hsa_circ_0014850	Nhek	NM_005531	Salzman2013
chr18:49863227-50055378:-	7.7752	-1.87976	0.532194	-3.5321	0.000412273	0.0236389	1.62637	down-regulated	chr18	49863227	50055378	-	5.71649	4.20185	5.68881	3.00586	5.17284	3.87643	6.28887	5.87524	6.5536	7.19915	7.51102	5.76876	5.71415	0	5.05213	3.74305	4.00398	6.14686	4.67835	5.04018	MYO5B,RF00019	-	exon-exon	transcript,gene,exon,CDS	hsa_circ_0047678	Helas3, Gm12878	NM_001080467	Salzman2013
chr14:99199373-99257839:-	5.78704	2.95576	0.837892	3.52762	0.000419316	0.0237816	1.62376	up-regulated	chr14	99199373	99257839	-	1.89343	7.22985	3.47748	7.60062	2.00896	6.34607	0	0	0	0	6.15736	3.91348	0	5.12091	5.35703	5.18451	5.46914	4.49936	0	5.99667	BCL11B	-	intron-exon	exon,gene,transcript,CDS	hsa_circ_0033144	Nhek, H1hesc, Gm12878, A549	NM_138576	Salzman2013
chr3:173972760-174087000:+	7.52284	3.21737	0.91337	3.52253	0.000427455	0.0240676	1.61857	up-regulated	chr3	173972760	174087000	+	3.14274	5.68234	2.69138	2.07936	3.96126	4.66358	0	0	0	4.03865	0	5.58351	0	7.8046	5.82262	0	7.53434	5.64934	7.82409	6.30966	NLGN1	+	intron-intron	gene,transcript	novel
chr1:819888-823614:+	3.89956	-5.06686	1.44513	-3.50616	0.000454628	0.0252319	1.59805	down-regulated	chr1	819888	823614	+	0	0	0	0	0	0	5.02012	6.85077	3.9135	4.95226	7.71537	4.8194	6.28097	0	0	0	0	3.13311	0	0	not_annotated	+	intergenic-intergenic	not_annotated	novel
chr20:47047097-47143183:+	1.55304	-4.1172	1.17427	-3.50616	0.000454618	0.0252319	1.59805	down-regulated	chr20	47047097	47143183	+	2.76853	0	2.93295	0	0	0	0	5.16998	3.9135	4.03865	6.15736	5.58351	3.86396	0	0	0	0	0	0	0	AL121776.1,EYA2	+	intron-exon	exon,gene,transcript,CDS	novel
chr1:113819577-113855049:-	5.64934	3.41771	0.979106	3.49065	0.000481851	0.0263661	1.57895	up-regulated	chr1	113819577	113855049	-	3.56526	4.20185	3.86991	7.72339	3.45977	6.73001	4.10282	0	0	0	0	3.07881	0	0	6.89506	5.18451	5.68239	7.19598	0	0	PTPN22	-	exon-exon	UTR,transcript,gene,exon,CDS	hsa_circ_0000110	neutr, K562, Gm12878	NM_015967	Memczak2013, Salzman2013
chr6:106969828-106974724:-	4.88831	2.26273	0.648015	3.49179	0.000479799	0.0263661	1.57895	up-regulated	chr6	106969828	106974724	-	2.5351	0	4.89001	6.22187	3.45977	5.70849	0	0	4.81941	0	0	4.43672	3.86396	5.12091	6.89506	6.02323	5.86812	5.18621	3.78128	6.56669	CD24	-	intergenic-exon	UTR,transcript,gene,exon,not_annotated	novel
chr13:112489651-112571833:-	7.62564	-2.15976	0.620243	-3.48212	0.000497464	0.0270174	1.56836	down-regulated	chr13	112489651	112571833	-	6.23664	4.20185	6.15376	5.08692	5.49736	4.74219	5.02012	7.22355	6.5536	5.50665	7.97612	5.3709	4.76665	4.73238	0	0	4.00398	0	3.78128	5.59635	TUBGCP3	-	exon-exon	UTR,transcript,gene,exon,CDS	hsa_circ_0030936	Bj	NM_006322	Salzman2013
chr19:17352317-17378578:-	1.78737	3.517	1.0111	3.47838	0.000504463	0.0270174	1.56836	up-regulated	chr19	17352317	17378578	-	1.38342	4.20185	2.39804	2.07936	0	3.16583	0	0	0	0	0	0	0	4.19839	6.32205	6.02323	4.53085	3.97368	0	3.26749	PLVAP	-	exon-exon	UTR,transcript,gene,exon,CDS	novel
chr4:138268245-138469339:-	3.66315	-4.53693	1.3056	-3.47497	0.000510908	0.0270174	1.56836	down-regulated	chr4	138268245	138469339	-	0	0	3.97993	0	0	1.18117	4.10282	6.34676	6.33626	5.50665	7.39685	0	6.02523	0	0	3.74305	0	0	0	0	not_annotated	-	intergenic-intergenic	not_annotated	novel
chr5:156948416-157108954:-	12.9749	1.57342	0.452802	3.47485	0.000511141	0.0270174	1.56836	up-regulated	chr5	156948416	157108954	-	5.3459	5.12456	5.92632	6.26872	3.96126	7.72131	5.97601	5.16998	5.76878	4.95226	6.41372	5.3709	4.76665	7.22604	4.66484	7.2387	7.95919	7.26221	6.59344	6.78477	TIMD4	-	exon-exon	transcript,gene,exon,CDS	hsa_circ_0074751	A549	NM_012206	Salzman2013
chr7:100990785-101004548:+	6.37982	-5.06648	1.45719	-3.4769	0.000507255	0.0270174	1.56836	down-regulated	chr7	100990785	101004548	+	0	0	0	0	0	0	6.28887	6.85077	6.5536	6.88208	8.44685	3.07881	5.71415	0	3.27781	0	0	3.97368	0	0	MUC12	+	exon-exon	transcript,gene,exon,CDS	novel
chr3:154881537-154974080:-	2.4072	-4.70911	1.35837	-3.46673	0.000526824	0.0276582	1.55818	down-regulated	chr3	154881537	154974080	-	0	0	1.48329	0	3.45977	0	7.12053	4.62325	3.9135	6.4751	4.89347	0	3.86396	0	0	0	0	0	0	0	AC073359.1	-	intergenic-exon	transcript,gene,exon,not_annotated	novel
chr4:120731618-120913385:-	6.48391	-2.17958	0.629301	-3.46349	0.000533209	0.0278056	1.55587	down-regulated	chr4	120731618	120913385	-	6.32857	0	5.62277	4.35207	6.79588	4.07219	6.28887	0	4.81941	6.88208	7.39685	4.8194	5.71415	0	4.66484	5.18451	4.91552	4.49936	0	0	PRDM5	-	exon-exon	UTR,transcript,gene,exon,CDS	hsa_circ_0006647	Hs68_RNase, Hs68_control	NM_018699	Jeck2013
chr1:53630790-53719928:-	6.92112	-3.77989	1.0927	-3.45921	0.000541761	0.0280632	1.55186	down-regulated	chr1	53630790	53719928	-	3.29803	0	3.47748	0	3.12189	2.91381	6.28887	7.60605	0	8.03844	7.71537	5.58351	4.76665	5.12091	0	0	4.53085	0	0	0	GLIS1	-	intron-intron	gene,transcript	novel
chr13:112489651-112571833:+	5.29661	-5.86401	1.69671	-3.45611	0.000548024	0.0281996	1.54976	down-regulated	chr13	112489651	112571833	+	0	0	0	0	0	0	0	7.8383	7.63679	4.95226	6.63133	4.43672	6.85364	0	0	0	0	0	0	0	not_annotated	+	intergenic-intergenic	not_annotated	hsa_circ_0000505	cd_19	NM_006322	Memczak2013
chr7:128856518-128913908:-	2.08768	-4.51336	1.30998	-3.44536	0.000570309	0.0289627	1.53816	down-regulated	chr7	128856518	128913908	-	1.38342	0	2.69138	0	0	0	4.10282	0	4.81941	4.03865	6.98747	4.43672	6.02523	0	0	0	0	0	0	0	FLNC-AS1,KCP,AC025594.1	-	intron-exon	exon,gene,transcript	hsa_circ_0082236	H1hesc	NM_001135914	Salzman2013
chr8:66442798-66516078:+	1.88382	-3.09444	0.89783	-3.44658	0.000567732	0.0289627	1.53816	down-regulated	chr8	66442798	66516078	+	5.74347	0	4.50586	1.52845	3.73245	3.16583	0	3.72984	3.9135	5.50665	0	5.58351	4.76665	0	0	0	0	0	3.78128	0	AC009879.3,AC009879.2,ADHFE1	+	exon-exon	UTR,transcript,gene,exon,CDS	hsa_circ_0002562	Hs68_RNase, Hs68_control	TCONS_00014744	Jeck2013
chr19:44386241-44474479:-	5.86489	-3.77073	1.09503	-3.4435	0.000574241	0.0289731	1.53801	down-regulated	chr19	44386241	44474479	-	0	0	2.02176	1.52845	2.00896	1.62946	7.53041	6.53502	5.37091	7.19915	6.63133	6.21392	6.28097	0	4.66484	4.63742	0	0	0	0	AC245748.1,ZNF285	-	exon-exon	UTR,transcript,gene,exon,CDS	hsa_circ_0051375	Ag04450	NM_152354	Salzman2013
chr4:140925977-141053731:-	1.62439	-3.15126	0.916682	-3.43768	0.00058673	0.0294122	1.53147	down-regulated	chr4	140925977	141053731	-	4.15532	0	2.69138	1.52845	2.67587	1.18117	6.28887	3.72984	4.81941	4.95226	0	4.8194	0	0	3.27781	2.92612	0	0	0	0	RNF150	-	exon-exon	UTR,transcript,gene,exon,CDS	hsa_circ_0071012	Sknshra	NM_020724	Salzman2013
chr7:122320213-122663569:-	6.60158	-1.68238	0.490063	-3.43298	0.000596995	0.029735	1.52673	down-regulated	chr7	122320213	122663569	-	5.98866	5.12456	6.64443	3.39573	6.79588	4.74219	5.5759	3.72984	5.37091	5.50665	6.98747	5.76876	5.71415	5.12091	4.13314	5.39581	4.53085	0	4.67835	4.12181	CADPS2	-	exon-exon	exon,gene,transcript,CDS	hsa_circ_0003773	Hs68_RNase, Hs68_control	NM_001167940	Jeck2013
chr2:19601771-19691397:-	2.99532	-3.43418	1.00329	-3.42292	0.000619533	0.0306609	1.51341	down-regulated	chr2	19601771	19691397	-	3.56526	0	2.93295	1.52845	2.67587	1.18117	6.54581	5.56532	4.81941	7.19915	3.98319	3.91348	0	0	0	0	0	3.97368	0	4.12181	not_annotated	-	intergenic-intergenic	not_annotated	novel
chr1:231693826-231819150:+	8.43274	1.83975	0.537791	3.42094	0.000624056	0.0306893	1.51301	up-regulated	chr1	231693826	231819150	+	4.84569	7.22985	4.94513	5.77959	5.07885	6.02347	5.02012	4.62325	5.37091	0	3.98319	4.43672	3.86396	5.12091	5.05213	8.11448	5.68239	5.18621	5.22648	7.14156	DISC1,TSNAX-DISC1	+	exon-exon	UTR,transcript,gene,exon,CDS	hsa_circ_0006028	Hs68_RNase, Hs68_control	NR_028393	Jeck2013
chr20:23662821-23812966:-	5.48849	-4.84464	1.41737	-3.41804	0.000630732	0.0308226	1.51113	down-regulated	chr20	23662821	23812966	-	0	0	0	0	0	0	4.10282	6.70152	6.08026	6.88208	8.50312	3.91348	3.86396	0	3.27781	0	3.16051	0	0	3.26749	CST2P1,CST4	-	intergenic-intergenic	not_annotated	novel
chr14:49521184-49543365:-	1.8648	-4.28862	1.25535	-3.41628	0.000634828	0.0308288	1.51104	down-regulated	chr14	49521184	49543365	-	4.74238	0	4.57744	0	4.62604	1.18117	0	7.10967	0	0	4.89347	3.07881	0	0	0	0	0	0	0	0	not_annotated	-	intergenic-intergenic	not_annotated	novel
chr12:76047693-76084644:-	3.54472	3.56222	1.04415	3.41159	0.000645845	0.0309767	1.50897	up-regulated	chr12	76047693	76084644	-	2.253	0	2.93295	3.55659	0	2.6058	0	0	0	0	0	0	4.76665	7.51206	7.15408	2.92612	5.46914	4.49936	3.78128	3.26749	NAP1L1	-	exon-exon	UTR,exon,gene,transcript,CDS	hsa_circ_0027603	K562	NM_004537	Salzman2013
chr7:78950009-79007206:-	2.30171	-4.29219	1.25807	-3.41172	0.000645553	0.0309767	1.50897	down-regulated	chr7	78950009	79007206	-	1.89343	0	2.39804	0	0	0	5.97601	5.16998	7.19457	4.03865	0	3.07881	4.76665	0	0	2.92612	0	0	0	0	MAGI2	-	intron-exon	exon,gene,transcript,CDS	novel
chr7:30146026-30234064:+	5.25171	-2.61467	0.766802	-3.40984	0.000650019	0.0309856	1.50884	down-regulated	chr7	30146026	30234064	+	4.15532	0	4.773	2.46279	3.96126	3.56509	6.54581	7.68769	3.9135	6.21846	6.15736	5.58351	5.31693	0	0	3.74305	5.68239	3.97368	0	0	MTURN,AC007036.3	+	exon-exon	UTR,transcript,gene,exon,CDS	hsa_circ_0079694	Nhek, K562, Helas3, H1hesc, Gm12878, Ag04450	NM_152793	Salzman2013
chr20:46557835-46616733:-	3.18024	-4.17939	1.22759	-3.40455	0.000662731	0.0313989	1.50309	down-regulated	chr20	46557835	46616733	-	6.13844	0	5.58858	2.07936	4.87018	0	0	0	7.19457	0	5.84535	0	5.71415	0	0	0	0	0	0	4.12181	SLC13A3	-	exon-exon	UTR,transcript,gene,exon	hsa_circ_0060586	Hepg2	NM_001011554	Salzman2013
chr2:238532900-238550984:-	3.91806	-4.70676	1.38546	-3.39727	0.000680621	0.0320207	1.49457	down-regulated	chr2	238532900	238550984	-	0	0	0	0	0	0	6.95318	5.56532	5.37091	7.45893	5.44661	3.07881	6.02523	0	3.27781	2.92612	0	0	0	0	LINC01107	-	intron-intron	gene,transcript	novel
chr3:61581731-61664264:+	4.47864	-2.35361	0.69308	-3.39587	0.000684098	0.0320207	1.49457	down-regulated	chr3	61581731	61664264	+	5.51203	5.12456	5.68881	2.46279	4.3318	4.70342	4.10282	6.13019	3.9135	6.21846	5.44661	5.9329	6.6868	0	0	0	0	0	3.78128	4.65311	PTPRG	+	intron-intron	gene,transcript	hsa_circ_0006226	Hs68_RNase, Hs68_control	NM_002841	Jeck2013
chr1:94638485-94770313:-	3.68621	-2.96985	0.875414	-3.39251	0.000692561	0.0322227	1.49184	down-regulated	chr1	94638485	94770313	-	4.30806	0	4.35103	3.39573	4.15847	3.47532	6.54581	6.34676	6.33626	6.4751	5.44661	0	0	0	0	0	0	0	3.78128	4.12181	KATNBL1P2,SLC44A3-AS1	-	exon-exon	exon,gene,transcript	novel
chr6:38060389-38153991:-	4.82493	-5.72625	1.69129	-3.38573	0.000709892	0.0328325	1.4837	down-regulated	chr6	38060389	38153991	-	0	0	0	0	0	0	6.54581	5.87524	0	4.95226	7.39685	4.8194	7.99194	0	0	0	0	0	0	0	not_annotated	-	intergenic-intergenic	not_annotated	novel
chr12:72286681-72379507:+	2.63163	-3.84932	1.13837	-3.38144	0.000721064	0.0331519	1.47949	down-regulated	chr12	72286681	72379507	+	2.253	0	2.02176	0	3.45977	1.95129	0	5.56532	5.37091	6.88208	6.41372	0	4.76665	0	0	0	0	3.97368	0	0	TRHDE	+	exon-exon	transcript,gene,exon,CDS	hsa_circ_0027582	Ag04450	NM_013381	Salzman2013
chr19:17101660-17102557:+	6.7036	2.21698	0.658616	3.36612	0.00076233	0.034843	1.45788	up-regulated	chr19	17101660	17102557	+	4.74238	7.37994	4.57744	6.65109	4.3318	5.56465	0	0	0	0	0	4.43672	5.71415	3.33737	4.13314	7.1248	5.46914	6.97684	5.62257	5.59635	MYO9B	+	exon-exon	UTR,transcript,gene,exon,CDS	hsa_circ_0000907	cd_19, cd_34, Hs68_RNase, Hs68_control, K562, Huvec, Hsmm, Hmec, Hepg2, Helas3, H1hesc, Gm12878, Bj, Ag04450, A549, Nhek, Nhlf, Sknshra, Mcf7	NM_004145	Jeck2013, Memczak2013, Salzman2013
chr14:27074370-27253764:+	4.26406	-3.80964	1.13417	-3.35897	0.00078234	0.0355179	1.44955	down-regulated	chr14	27074370	27253764	+	6.2555	0	5.28122	0	5.9329	0	5.97601	4.62325	0	5.90604	7.51102	4.43672	0	0	0	0	3.16051	0	0	5.04018	AL110292.1	+	intron-intron	gene,transcript	novel
chr2:127580746-127635907:+	1.90043	-4.24088	1.26307	-3.35759	0.000786238	0.0355179	1.44955	down-regulated	chr2	127580746	127635907	+	1.89343	0	3.86991	0	3.73245	1.18117	5.02012	4.62325	0	0	7.27287	0	3.86396	0	0	0	0	0	0	0	MYO7B	+	exon-exon	transcript,gene,exon,CDS	novel
chr10:32778977-32876580:+	3.43514	-3.08257	0.919012	-3.35422	0.000795881	0.0357456	1.44678	down-regulated	chr10	32778977	32876580	+	2.253	0	1.48329	3.00586	4.87018	3.87643	6.54581	6.53502	3.9135	5.50665	6.15736	5.58351	4.76665	0	0	2.92612	0	0	0	3.26749	CCDC7	+	exon-exon	UTR,transcript,gene,exon,CDS	novel
chr17:27479126-27558187:+	3.4159	-2.80708	0.837446	-3.35195	0.000802432	0.0358327	1.44572	down-regulated	chr17	27479126	27558187	+	1.89343	5.12456	2.69138	2.46279	4.3318	2.76837	5.5759	6.53502	5.37091	5.50665	6.15736	3.91348	5.71415	3.33737	0	0	0	3.97368	0	0	KSR1	+	intron-intron	gene,transcript	hsa_circ_0042502	Gm12878	NM_014238	Salzman2013
chr2:43279765-43592418:+	4.47211	-4.89551	1.46307	-3.34604	0.000819736	0.0362829	1.4403	down-regulated	chr2	43279765	43592418	+	0	0	0	0	0	0	5.02012	6.13019	7.19457	7.19915	6.63133	3.91348	6.02523	0	4.13314	0	0	0	0	0	not_annotated	+	intergenic-intergenic	not_annotated	novel
chr3:146069667-146177088:-	19.8207	2.38213	0.712198	3.34476	0.000823541	0.0362829	1.4403	up-regulated	chr3	146069667	146177088	-	6.74364	6.0835	5.84177	9.53782	6.53798	7.68699	0	4.62325	3.9135	0	3.98319	5.9329	4.76665	5.12091	9.13888	7.00113	6.5497	7.50034	7.28244	4.12181	PLOD2	-	exon-exon	UTR,exon,gene,transcript	hsa_circ_0067681	Hepg2	NM_182943	Salzman2013
chr8:123952431-124023596:+	2.97767	-3.95998	1.18429	-3.34376	0.000826523	0.0362829	1.4403	down-regulated	chr8	123952431	124023596	+	3.56526	0	1.48329	0	3.73245	0	5.02012	6.70152	0	4.95226	6.15736	3.07881	6.6868	0	0	0	0	0	0	4.65311	FER1L6	+	intron-exon	exon,gene,transcript,CDS	novel
chr2:121246818-121285181:-	1.59611	-4.14947	1.24161	-3.342	0.00083177	0.0363082	1.44	down-regulated	chr2	121246818	121285181	-	2.253	0	2.93295	0	3.45977	0	0	0	6.5536	4.95226	4.89347	5.3709	0	0	0	0	0	0	0	0	TFCP2L1	-	exon-exon	transcript,gene,exon,CDS	hsa_circ_0056289	Nhek	NM_014553	Salzman2013
chr19:58257205-58295581:-	2.13036	-4.41373	1.32379	-3.33416	0.000855583	0.037139	1.43017	down-regulated	chr19	58257205	58295581	-	1.38342	0	2.93295	0	0	1.18117	4.10282	4.62325	0	6.21846	6.82036	5.58351	0	0	0	0	0	0	0	0	AC020915.3	-	exon-exon	transcript,gene,exon	novel
chr11:64647350-64713943:+	4.53459	-4.91204	1.47735	-3.32489	0.000884533	0.0375564	1.42532	down-regulated	chr11	64647350	64713943	+	0	0	1.48329	0	0	0	7.64469	0	5.37091	6.88208	6.98747	5.3709	5.71415	0	4.13314	0	0	0	0	0	AP001092.1	+	intron-intron	gene,transcript	novel
chr19:45398005-45398339:-	2.96104	4.19801	1.26255	3.32502	0.000884127	0.0375564	1.42532	up-regulated	chr19	45398005	45398339	-	1.38342	7.6401	2.39804	3.00586	0	2.91381	0	0	0	0	0	0	0	5.67863	6.00898	0	4.53085	0	5.22648	0	PPP1R13L	-	exon-exon	UTR,transcript,gene,exon,CDS	hsa_circ_0008615	Hs68_RNase, Hs68_control, Hepg2, Helas3, H1hesc, Bj, Ag04450, Nhek, Sknshra	NM_001142502	Jeck2013, Salzman2013
chr5:181236932-181244142:-	4.97225	2.31014	0.694276	3.32741	0.000876572	0.0375564	1.42532	up-regulated	chr5	181236932	181244142	-	3.56526	6.39701	3.47748	5.644	3.45977	4.58042	0	0	0	0	5.44661	5.12138	0	0	5.35703	6.14511	6.75208	6.80976	5.62257	4.12181	RACK1	-	exon-exon	UTR,transcript,gene,exon,CDS	hsa_circ_0075372	K562, Hepg2, A549	NM_006098	Salzman2013
chr9:97286936-97376884:-	4.77828	-5.34639	1.60787	-3.32514	0.000883753	0.0375564	1.42532	down-regulated	chr9	97286936	97376884	-	0	0	0	0	0	0	7.40629	5.16998	5.76878	4.95226	7.97612	0	6.28097	0	0	0	0	0	0	3.26749	MIR1302-8	-	intergenic-intergenic	not_annotated	novel
chr20:2886290-3015885:-	4.87972	-5.37906	1.62092	-3.31852	0.000904959	0.0378039	1.42246	down-regulated	chr20	2886290	3015885	-	0	0	0	0	0	0	5.5759	0	4.81941	7.19915	8.19689	3.91348	6.6868	0	0	0	3.16051	0	0	0	not_annotated	-	intergenic-intergenic	not_annotated	novel
chr8:139963666-140100236:+	4.34081	-5.20927	1.56949	-3.31908	0.000903157	0.0378039	1.42246	down-regulated	chr8	139963666	140100236	+	0	0	0	0	0	0	5.97601	4.62325	6.74244	6.88208	7.71537	5.3709	0	0	3.27781	0	0	0	0	0	not_annotated	+	intergenic-intergenic	not_annotated	novel
chr9:111738280-111796117:-	3.24779	-4.12982	1.24354	-3.32103	0.000896868	0.0378039	1.42246	down-regulated	chr9	111738280	111796117	-	5.07553	0	3.97993	0	5.9329	0	0	6.13019	7.05902	6.21846	0	0	4.76665	0	0	4.25885	0	0	0	0	SHOC1	-	exon-exon	transcript,gene,exon,CDS	novel
chr1:220690418-220787863:+	5.9673	-2.41416	0.730428	-3.30513	0.000949323	0.0378689	1.42172	down-regulated	chr1	220690418	220787863	+	6.89565	4.20185	6.17695	4.97829	5.87817	3.9447	6.28887	4.62325	5.76878	5.90604	3.98319	0	7.58066	0	0	3.74305	4.91552	3.97368	0	0	C1orf115	+	exon-exon	UTR,exon,gene,transcript,CDS	hsa_circ_0016524	Huvec	NM_024709	Salzman2013
chr11:82824400-82900417:-	3.04814	-2.25364	0.680809	-3.31024	0.000932171	0.0378689	1.42172	down-regulated	chr11	82824400	82900417	-	3.89053	0	4.71072	3.83227	4.3318	2.91381	0	5.87524	5.37091	5.90604	3.98319	5.58351	6.02523	0	4.13314	0	0	0	3.78128	4.12181	PRCP	-	exon-exon	UTR,transcript,gene,exon,CDS	hsa_circ_0023843	Bj	NM_199418	Salzman2013
chr13:42888051-42992057:-	10.5776	2.20217	0.665436	3.30936	0.000935098	0.0378689	1.42172	up-regulated	chr13	42888051	42992057	-	4.07238	5.68234	6.15376	8.30942	4.62604	7.05618	5.02012	0	0	5.90604	3.98319	4.8194	0	3.33737	7.3736	4.9368	6.18028	6.40318	6.18821	7.71973	EPSTI1	-	exon-exon	UTR,exon,gene,transcript,CDS	hsa_circ_0030145	Gm12878	NM_001002264	Salzman2013
chr14:58003907-58139414:-	2.13555	-4.21806	1.27634	-3.30482	0.000950377	0.0378689	1.42172	down-regulated	chr14	58003907	58139414	-	4.98795	0	4.26686	2.07936	5.56823	0	5.97601	0	6.74244	4.03865	0	0	0	0	0	0	0	0	0	0	ARMH4	-	exon-exon	UTR,exon,gene,transcript,CDS	hsa_circ_0032058	H1hesc	NM_001001872	Salzman2013
chr16:31035003-31094652:-	5.91997	1.92417	0.582126	3.30542	0.000948352	0.0378689	1.42172	up-regulated	chr16	31035003	31094652	-	4.4461	7.51588	4.17745	6.33625	4.48644	5.54288	0	5.16998	0	0	3.98319	5.12138	0	4.73238	5.35703	3.74305	4.91552	5.83492	6.18821	6.56669	not_annotated	-	intergenic-intergenic	not_annotated	hsa_circ_0039139	Nhek, Helas3, Ag04450	NM_024706	Salzman2013
chr2:73407830-73713570:-	6.72923	-3.40517	1.02964	-3.30714	0.000942523	0.0378689	1.42172	down-regulated	chr2	73407830	73713570	-	2.5351	0	3.13876	0	2.67587	1.18117	6.76383	3.72984	3.9135	8.03844	7.51102	6.21392	7.00317	3.33737	0	3.74305	4.00398	0	5.62257	0	not_annotated	-	intergenic-intergenic	not_annotated	novel
chr2:185882917-186179068:+	2.98258	-5.02749	1.51865	-3.31049	0.000931331	0.0378689	1.42172	down-regulated	chr2	185882917	186179068	+	0	0	0	0	0	0	5.5759	4.62325	3.9135	7.77759	4.89347	5.12138	4.76665	0	0	0	0	0	0	0	not_annotated	+	intergenic-intergenic	not_annotated	novel
chr21:7918011-7949660:-	4.36762	-5.21932	1.57503	-3.31378	0.000920423	0.0378689	1.42172	down-regulated	chr21	7918011	7949660	-	0	0	0	0	0	0	0	6.34676	6.9094	6.21846	7.80763	3.91348	5.71415	0	0	0	0	0	0	3.26749	not_annotated	-	intergenic-intergenic	not_annotated	novel
chr3:149140004-149221812:-	5.46563	4.12277	1.24556	3.30998	0.000933024	0.0378689	1.42172	up-regulated	chr3	149140004	149221812	-	0	0	0	6.37957	0	4.39812	0	0	5.37091	4.03865	0	0	0	0	8.25867	3.74305	4.00398	6.62075	5.62257	6.30966	not_annotated	-	intergenic-intergenic	not_annotated	hsa_circ_0067704	Helas3	NM_000096	Salzman2013
chr12:6534551-6538370:+	6.03422	3.6668	1.11055	3.3018	0.000960651	0.038083	1.41927	up-regulated	chr12	6534551	6538370	+	2.96814	8.85423	4.71072	5.90351	2.00896	3.64953	0	0	0	0	0	3.07881	0	6.245	5.05213	0	5.21876	5.18621	5.22648	0	GAPDH	+	exon-exon	UTR,transcript,gene,exon,CDS	hsa_circ_0025173	K562	NM_002046	Salzman2013
chr11:20054080-20102576:+	1.68692	-3.94478	1.19994	-3.28748	0.00101088	0.0398709	1.39934	down-regulated	chr11	20054080	20102576	+	3.43793	0	3.97993	0	2.00896	1.62946	0	4.62325	5.37091	6.88208	0	3.91348	0	0	0	0	0	0	0	0	NAV2	+	exon-exon	transcript,gene,exon,CDS	hsa_circ_0021492	Bj, Nhlf, Sknshra	NM_001244963	Salzman2013
chr6:21978945-22194116:-	4.44684	-5.24023	1.59492	-3.28557	0.00101774	0.0398846	1.39919	down-regulated	chr6	21978945	22194116	-	0	0	0	0	0	0	8.11018	6.70152	5.37091	5.90604	5.44661	0	5.71415	0	3.27781	0	0	0	0	0	not_annotated	-	intergenic-intergenic	not_annotated	novel
chr6:39191699-39229138:-	3.12182	-4.28606	1.30492	-3.28454	0.0010215	0.0398846	1.39919	down-regulated	chr6	39191699	39229138	-	0	0	4.08209	0	2.67587	1.18117	0	5.56532	5.76878	0	4.89347	3.91348	7.84119	4.19839	0	0	0	0	0	0	KCNK5	-	exon-exon	transcript,gene,exon,CDS	hsa_circ_0076277	K562, H1hesc	NM_003740	Salzman2013
chr19:27918683-28007636:+	1.58821	-3.45091	1.05169	-3.2813	0.00103328	0.0401431	1.39639	down-regulated	chr19	27918683	28007636	+	3.43793	0	3.31824	1.52845	2.67587	2.20721	0	5.56532	5.76878	4.03865	5.44661	0	4.76665	0	0	0	0	0	0	0	AC006504.5,AC005758.1,AC005357.2	+	exon-exon	transcript,gene,exon	novel
chr4:16728612-16814427:+	3.96067	-5.07565	1.54837	-3.27807	0.0010452	0.0402041	1.39573	down-regulated	chr4	16728612	16814427	+	0	0	0	0	0	0	6.95318	6.53502	6.08026	6.6929	6.82036	3.91348	0	0	0	0	3.16051	0	0	0	not_annotated	+	intergenic-intergenic	not_annotated	novel
chr5:135763977-135771762:+	3.21233	-4.07871	1.24412	-3.27837	0.00104407	0.0402041	1.39573	down-regulated	chr5	135763977	135771762	+	1.89343	0	2.39804	0	0	0	5.97601	6.34676	0	6.4751	6.15736	6.55359	0	0	0	2.92612	0	3.13311	0	3.26749	SLC25A48	+	intron-intron	gene,transcript	novel
chr2:127580746-127635907:-	2.41203	-4.53144	1.38525	-3.27122	0.00107086	0.0409881	1.38734	down-regulated	chr2	127580746	127635907	-	0	0	2.39804	1.52845	0	0	4.10282	6.34676	0	4.03865	7.13722	5.58351	3.86396	0	0	0	0	0	0	0	not_annotated	-	intergenic-intergenic	not_annotated	novel
chr22:23182051-23311786:+	4.65236	-2.64667	0.809895	-3.26792	0.00108341	0.0412654	1.38441	down-regulated	chr22	23182051	23311786	+	2.96814	5.12456	3.97993	2.46279	3.73245	3.2767	6.28887	6.34676	5.37091	6.4751	7.39685	5.12138	0	0	0	0	4.00398	3.97368	0	4.12181	BCR	+	exon-exon	transcript,gene,exon,CDS	hsa_circ_0062521	Sknshra	NM_004327	Salzman2013
chr2:165023709-165216041:+	5.33406	-3.30562	1.01284	-3.26372	0.0010996	0.0416775	1.3801	down-regulated	chr2	165023709	165216041	+	5.57347	0	5.75195	0	6.60691	0	4.10282	7.5195	3.9135	6.4751	5.44661	6.08024	4.76665	4.19839	0	0	5.68239	0	0	0	AC019197.1	+	intron-intron	gene,transcript	novel
chrX:43656310-43732795:+	3.81042	-3.99507	1.22497	-3.26138	0.00110873	0.0418196	1.37862	down-regulated	chrX	43656310	43732795	+	3.43793	0	1.48329	0	0	2.42123	0	6.13019	5.37091	6.6929	7.61681	4.43672	5.31693	0	0	4.25885	0	0	0	0	MAOA	+	exon-exon	UTR,exon,gene,transcript,CDS	hsa_circ_0090315	Sknshra	NM_000240	Salzman2013
chr14:49762945-49870430:+	24.3119	-3.32513	1.02044	-3.25853	0.00111993	0.0420379	1.37636	down-regulated	chr14	49762945	49870430	+	2.253	0	2.02176	2.76088	3.73245	4.00987	8.18764	8.72004	9.04277	0	0	7.37662	10.4936	3.33737	4.13314	6.14511	6.03263	5.64934	3.78128	5.59635	RNU6-539P,KLHDC2	+	intergenic-intergenic	not_annotated	hsa_circ_0031794	Nhek, Helas3, H1hesc	NM_014315	Salzman2013
chr1:60242825-60296065:+	1.75524	-4.26002	1.31341	-3.24348	0.00118078	0.0432145	1.36437	down-regulated	chr1	60242825	60296065	+	2.76853	0	2.02176	0	3.45977	0	0	5.87524	5.76878	6.4751	3.98319	0	0	0	0	0	0	0	0	0	not_annotated	+	intergenic-intergenic	not_annotated	novel
chr10:124940374-124981829:+	6.2709	1.94125	0.598889	3.24142	0.00118935	0.0432145	1.36437	up-regulated	chr10	124940374	124981829	+	5.0324	4.20185	4.43053	6.40075	5.26108	5.52077	0	4.62325	0	0	0	3.07881	4.76665	6.39324	4.66484	6.25749	4.53085	6.62075	7.38804	5.99667	ZRANB1,AL731577.2	+	intron-exon	exon,gene,transcript,CDS	hsa_circ_0006545	Hs68_RNase, Hs68_control	NM_017580	Jeck2013
chr11:16014942-16371908:+	3.85983	-5.40903	1.66568	-3.24733	0.00116492	0.0432145	1.36437	down-regulated	chr11	16014942	16371908	+	0	0	0	0	0	0	5.5759	7.76496	0	4.95226	6.63133	6.44901	4.76665	0	0	0	0	0	0	0	not_annotated	+	intergenic-intergenic	not_annotated	novel
chr19:8530196-8555796:-	3.16929	3.09738	0.954523	3.24495	0.00117472	0.0432145	1.36437	up-regulated	chr19	8530196	8555796	-	2.253	5.68234	3.62064	4.59239	0	4.18926	0	4.62325	0	0	0	0	0	0	6.32205	0	4.00398	6.71834	5.22648	5.81036	MYO1F	-	exon-exon	transcript,gene,exon,CDS	hsa_circ_0000886	neutr	NM_012335	Memczak2013
chr20:48472096-48478422:+	3.88195	-5.0508	1.55811	-3.24162	0.00118854	0.0432145	1.36437	down-regulated	chr20	48472096	48478422	+	0	0	0	0	0	0	0	5.56532	7.05902	6.4751	7.51102	3.91348	5.31693	0	0	2.92612	0	0	0	0	AL049541.1	+	exon-intergenic	exon,gene,transcript,not_annotated	novel
chr7:24698582-24749793:+	2.81367	-4.57158	1.40785	-3.24721	0.00116544	0.0432145	1.36437	down-regulated	chr7	24698582	24749793	+	0	0	2.02176	0	0	0	6.95318	6.53502	4.81941	6.4751	3.98319	3.91348	0	0	3.27781	0	0	0	0	0	not_annotated	+	intergenic-intergenic	not_annotated	novel
chr8:46839774-46865464:+	3.91726	-5.05663	1.5601	-3.24122	0.00119021	0.0432145	1.36437	down-regulated	chr8	46839774	46865464	+	0	0	0	0	0	0	6.54581	6.53502	0	7.33488	6.82036	4.43672	4.76665	0	3.27781	0	0	0	0	0	LINC00293	+	intron-intron	gene,transcript	novel
chr2:182146669-182264414:-	1.5928	-3.36446	1.03978	-3.23576	0.00121321	0.0438448	1.35808	down-regulated	chr2	182146669	182264414	-	2.5351	0	3.62064	2.46279	2.67587	1.62946	5.5759	0	3.9135	5.90604	0	5.3709	4.76665	0	0	0	0	0	0	0	PDE1A	-	intron-intron	gene,transcript	novel
chr1:8860999-8878662:-	7.04233	2.46911	0.764749	3.22866	0.00124373	0.0441465	1.3551	up-regulated	chr1	8860999	8878662	-	5.0324	6.65439	5.14666	4.2621	5.07885	5.22508	0	0	3.9135	0	0	0	0	6.86893	7.7843	3.74305	6.03263	6.71834	5.93295	6.30966	ENO1	-	exon-exon	UTR,exon,gene,transcript	hsa_circ_0009598	Nhek, K562, Helas3, H1hesc, Gm12878, A549, Sknshra	NM_001201483	Salzman2013
chr3:3708134-3961699:-	12.3256	-1.16012	0.359021	-3.23134	0.00123213	0.0441465	1.3551	down-regulated	chr3	3708134	3961699	-	7.23668	4.20185	6.42955	5.13831	7.01459	6.11482	6.95318	6.85077	6.74244	6.4751	7.51102	6.55359	5.71415	6.52765	4.66484	6.02323	5.86812	6.40318	4.67835	4.65311	SUMF1	-	intron-exon	UTR,exon,gene,transcript	hsa_circ_0003910	Hs68_RNase, Hs68_control	None	Jeck2013
chr7:24173063-24319485:+	4.26852	-4.82679	1.49504	-3.22853	0.00124428	0.0441465	1.3551	down-regulated	chr7	24173063	24319485	+	0	0	0	0	0	0	6.76383	5.56532	0	7.04931	7.39685	3.91348	6.28097	0	0	2.92612	3.16051	0	0	0	not_annotated	+	intergenic-intergenic	not_annotated	novel
chrUn_GL000224v1:119739-179094:-	12.0175	-4.69955	1.45446	-3.23112	0.00123305	0.0441465	1.3551	down-regulated	chrUn_GL000224v1	119739	179094	-	0	0	0	0	0	0	8.11018	7.32909	6.08026	8.45074	8.80119	5.3709	7.37651	0	3.27781	0	3.16051	5.4363	0	0	not_annotated	-	intergenic-intergenic	not_annotated	novel
chr1:227004994-227317570:+	3.85254	-4.67054	1.44853	-3.22432	0.00126271	0.04428	1.35379	down-regulated	chr1	227004994	227317570	+	0	0	0	0	0	0	5.5759	4.62325	5.76878	7.19915	7.13722	4.8194	5.71415	0	4.13314	0	0	0	0	0	not_annotated	+	intergenic-intergenic	not_annotated	novel
chr3:15939510-16012116:+	2.84045	-3.97663	1.23368	-3.2234	0.00126678	0.04428	1.35379	down-regulated	chr3	15939510	16012116	+	2.5351	0	4.17745	2.07936	3.45977	2.20721	7.84923	0	0	0	0	5.58351	5.71415	0	0	0	0	3.13311	0	0	not_annotated	+	intergenic-intergenic	not_annotated	novel
chr3:183710169-183804188:+	6.74553	2.12366	0.659013	3.22248	0.00127084	0.04428	1.35379	up-regulated	chr3	183710169	183804188	+	4.89469	0	3.97993	6.66866	5.34422	5.92592	4.10282	0	0	4.95226	0	0	4.76665	4.73238	7.0728	4.9368	7.01068	5.4363	7.28244	5.81036	YEATS2	+	intron-exon	exon,gene,transcript,CDS	hsa_circ_0068173	Nhek, K562, Huvec, H1hesc, Bj, Ag04450, A549, Sknshra	NM_018023	Salzman2013
chr5:110568447-110735015:-	4.48035	-2.21462	0.687074	-3.22326	0.00126741	0.04428	1.35379	down-regulated	chr5	110568447	110735015	-	5.07553	0	5.36442	3.21424	5.76206	4.29748	5.02012	5.56532	4.81941	6.4751	6.63133	0	6.28097	5.12091	4.66484	3.74305	0	0	0	0	TMEM232	-	exon-exon	UTR,transcript,gene,exon,CDS	novel
chr1:228530404-228554455:-	10.828	-4.82646	1.49898	-3.21984	0.00128263	0.0443964	1.35265	down-regulated	chr1	228530404	228554455	-	0	0	0	0	0	0	7.53041	7.90809	6.08026	8.18935	8.32728	5.76876	7.67283	0	4.66484	0	0	0	0	4.65311	not_annotated	-	intergenic-intergenic	not_annotated	novel
chr4:90308244-90313047:+	2.21779	-3.79997	1.18042	-3.21917	0.00128561	0.0443964	1.35265	down-regulated	chr4	90308244	90313047	+	3.98434	0	4.26686	2.07936	3.96126	2.42123	6.95318	3.72984	4.81941	0	0	0	6.28097	0	0	0	0	0	0	0	CCSER1	+	exon-exon	UTR,transcript,gene,exon,CDS	novel
chr13:98452376-98576888:+	2.3099	-4.28583	1.33333	-3.21438	0.00130726	0.0447462	1.34924	down-regulated	chr13	98452376	98576888	+	0	0	0	0	0	0	5.02012	5.56532	5.76878	5.50665	5.44661	4.8194	5.71415	0	0	0	0	0	0	3.26749	not_annotated	+	intergenic-intergenic	not_annotated	novel
chr2:23090747-23206952:-	5.10712	-3.4004	1.0575	-3.21551	0.00130211	0.0447462	1.34924	down-regulated	chr2	23090747	23206952	-	2.96814	0	3.31824	0	2.67587	1.62946	7.12053	6.13019	4.81941	7.57315	6.63133	3.91348	5.71415	0	0	0	0	0	3.78128	5.59635	AC018467.1	-	exon-intron	transcript,gene,exon	novel
chr9:76612320-76655472:-	4.4058	2.57824	0.80278	3.21164	0.00131981	0.0449777	1.347	up-regulated	chr9	76612320	76655472	-	3.43793	0	3.31824	2.46279	3.73245	5.08139	5.5759	0	0	0	0	3.07881	0	6.96683	4.13314	5.74338	4.00398	5.4363	6.40501	6.97417	PRUNE2	-	exon-exon	UTR,transcript,gene,exon,CDS	hsa_circ_0087236	H1hesc	NM_015225	Salzman2013
chr6:21978945-22194116:+	5.98322	-2.47754	0.772396	-3.20761	0.00133845	0.0450679	1.34613	down-regulated	chr6	21978945	22194116	+	3.56526	0	3.75071	1.52845	4.15847	3.2767	7.40629	6.34676	6.08026	5.90604	7.13722	5.12138	6.28097	0	5.60854	4.63742	4.00398	0	4.67835	0	CASC15	+	exon-exon	transcript,gene,exon	hsa_circ_0075828	K562, Huvec, H1hesc, Gm12878, Bj, Ag04450, A549, Sknshra	NR_015410	Salzman2013
chr6:47503280-47624362:-	2.34818	-4.67407	1.45732	-3.2073	0.00133986	0.0450679	1.34613	down-regulated	chr6	47503280	47624362	-	0	0	0	0	0	0	6.54581	3.72984	5.37091	4.95226	5.84535	3.91348	6.02523	0	0	0	0	0	0	0	not_annotated	-	intergenic-intergenic	not_annotated	novel
chr7:8157116-8236005:-	4.09605	-2.26323	0.705292	-3.20893	0.0013323	0.0450679	1.34613	down-regulated	chr7	8157116	8236005	-	5.63239	0	5.58858	2.07936	5.34422	3.87643	5.5759	6.85077	5.76878	5.90604	3.98319	0	4.76665	4.19839	0	2.92612	0	5.18621	0	4.12181	ICA1	-	exon-exon	UTR,transcript,gene,exon,CDS	hsa_circ_0079421	Huvec	NM_004968	Salzman2013
chr3:140459649-140546623:+	4.83177	-5.01319	1.56477	-3.2038	0.00135627	0.0454235	1.34272	down-regulated	chr3	140459649	140546623	+	2.253	0	1.48329	0	0	2.20721	7.27048	3.72984	0	8.5093	6.41372	0	0	0	0	0	3.16051	0	0	0	CLSTN2	+	exon-exon	transcript,gene,exon,CDS	hsa_circ_0067559	Nhlf	NM_022131	Salzman2013
chr15:32926174-33155045:+	3.97693	-5.44268	1.69976	-3.20204	0.0013646	0.0455061	1.34193	down-regulated	chr15	32926174	33155045	+	0	0	0	0	0	0	6.28887	3.72984	5.37091	0	8.12699	5.12138	6.28097	0	0	0	0	0	0	0	not_annotated	+	intergenic-intergenic	not_annotated	novel
chr10:99403550-99430550:-	1.65955	-3.84554	1.20275	-3.19728	0.00138731	0.0459939	1.3373	down-regulated	chr10	99403550	99430550	-	2.5351	0	2.93295	0	2.67587	0	5.97601	0	0	0	4.89347	6.33625	4.76665	0	0	0	3.16051	0	0	0	GOT1	-	exon-exon	transcript,gene,exon,CDS	hsa_circ_0019417	Hepg2, Ag04450	NM_002079	Salzman2013
chr3:126983244-127034090:-	4.98104	-5.04726	1.579	-3.1965	0.00139106	0.0459939	1.3373	down-regulated	chr3	126983244	127034090	-	0	0	0	0	0	0	4.10282	5.16998	6.08026	5.50665	8.7556	5.3709	0	0	0	0	0	3.13311	0	3.26749	not_annotated	-	intergenic-intergenic	not_annotated	novel
chr1:48818012-48967244:-	3.31557	-3.93904	1.23357	-3.19321	0.00140701	0.046324	1.33419	down-regulated	chr1	48818012	48967244	-	2.5351	0	2.02176	0	2.67587	1.62946	5.5759	0	4.81941	7.45893	6.41372	0	6.02523	0	0	0	0	0	0	4.65311	AGBL4	-	exon-intron	UTR,transcript,gene,exon	novel
chr2:14978302-15083919:+	2.29131	-4.64751	1.45699	-3.18979	0.00142374	0.046677	1.3309	down-regulated	chr2	14978302	15083919	+	0	0	0	0	0	0	5.02012	6.53502	4.81941	5.90604	3.98319	3.91348	6.02523	0	0	0	0	0	0	0	not_annotated	+	intergenic-intergenic	not_annotated	novel
chr11:128838152-128867240:-	3.05593	-4.34787	1.3642	-3.18713	0.00143691	0.0467271	1.33043	down-regulated	chr11	128838152	128867240	-	0	0	4.35103	0	4.48644	0	7.84923	5.16998	0	0	5.84535	3.91348	3.86396	0	0	3.74305	0	0	0	0	KCNJ1	-	exon-exon	UTR,transcript,gene,exon	novel
chr3:196361844-196407393:-	19.8394	2.01146	0.631375	3.18585	0.00144331	0.0467271	1.33043	up-regulated	chr3	196361844	196407393	-	6.82164	7.75447	6.87461	6.42163	7.03974	7.16703	0	4.62325	0	0	0	5.9329	4.76665	6.96683	8.55646	7.39427	8.11413	7.79692	8.52544	7.06029	UBXN7	-	exon-exon	UTR,exon,gene,transcript,CDS	hsa_circ_0068643	Nhek, Bj, Ag04450	NM_015562	Salzman2013
chr7:62835200-62918223:+	3.93252	-5.42688	1.7028	-3.18704	0.00143737	0.0467271	1.33043	down-regulated	chr7	62835200	62918223	+	0	0	0	0	0	0	5.02012	0	5.37091	6.88208	7.97612	5.9329	3.86396	0	0	0	0	0	0	0	not_annotated	+	intergenic-intergenic	not_annotated	novel
chr17:42313440-42423386:-	14.9568	1.59764	0.501689	3.18453	0.0014499	0.0467459	1.33026	up-regulated	chr17	42313440	42423386	-	4.37874	8.44127	6.35017	6.42163	5.49736	6.00766	4.10282	5.56532	6.33626	0	6.63133	6.44901	0	7.44569	6.32205	6.25749	7.42015	7.65624	6.90943	7.36105	STAT3	-	exon-exon	UTR,exon,gene,transcript	hsa_circ_0043804	K562	NM_139276	Salzman2013
chr22:46408996-46534468:-	4.23678	-2.28837	0.720443	-3.17634	0.00149147	0.0478874	1.31978	down-regulated	chr22	46408996	46534468	-	4.68781	0	4.43053	3.21424	4.75328	3.47532	4.10282	6.34676	4.81941	7.19915	6.63133	4.43672	3.86396	4.19839	0	5.18451	0	0	0	4.12181	CELSR1	-	exon-exon	transcript,gene,exon,CDS	hsa_circ_0063822	Helas3, H1hesc, A549, Mcf7	NM_014246	Salzman2013
chr14:50010697-50089195:-	3.4421	-3.80722	1.20017	-3.17224	0.00151266	0.0483678	1.31544	down-regulated	chr14	50010697	50089195	-	1.38342	0	2.69138	2.46279	0	2.42123	6.54581	0	0	6.6929	7.51102	3.91348	4.76665	0	0	0	0	0	3.78128	3.26749	LINC01588	-	exon-exon	transcript,gene,exon	novel
chr4:145765547-145908439:+	3.8402	-4.67034	1.47532	-3.16565	0.00154737	0.0492749	1.30737	down-regulated	chr4	145765547	145908439	+	0	0	0	0	0	0	6.54581	4.62325	7.31846	6.6929	6.15736	5.3709	0	0	0	2.92612	0	0	0	3.26749	not_annotated	+	intergenic-intergenic	not_annotated	novel
chr5:60049932-60104351:-	2.05658	-3.73551	1.18096	-3.1631	0.00156097	0.0495049	1.30535	down-regulated	chr5	60049932	60104351	-	1.38342	0	2.39804	0	3.45977	0	5.97601	3.72984	6.74244	4.03865	0	3.07881	5.31693	0	0	0	0	0	0	4.12181	PDE4D	-	intron-intron	gene,transcript	novel
chr2:62517228-62582591:-	5.06756	-5.07648	1.6095	-3.15407	0.00161008	0.050776	1.29434	not-significant	chr2	62517228	62582591	-	0	0	0	0	0	0	7.64469	6.53502	4.81941	6.4751	7.61681	5.58351	0	0	0	3.74305	0	0	0	0	PSAT1P2,RSL24D1P2,AC092155.1,AC092155.2	-	intergenic-intron	gene,transcript,not_annotated	novel
chr5:91368789-91383057:-	3.67602	2.19169	0.695037	3.15334	0.00161411	0.050776	1.29434	not-significant	chr5	91368789	91383057	-	3.14274	0	4.50586	6.29158	3.73245	4.58042	0	0	0	0	0	4.8194	0	5.12091	6.45631	5.89009	4.53085	4.88338	5.62257	5.34494	ARRDC3	-	exon-exon	UTR,exon,gene,transcript	hsa_circ_0073355	K562	NM_020801	Salzman2013
chr1:58208666-58263863:-	3.16045	-3.75731	1.19329	-3.14869	0.00164005	0.0509268	1.29305	not-significant	chr1	58208666	58263863	-	1.89343	5.12456	0	1.52845	0	1.18117	5.97601	3.72984	4.81941	6.88208	6.98747	3.91348	3.86396	0	0	2.92612	0	0	0	0	DAB1,AL357373.1	-	intron-intron	gene,transcript	novel
chr17:63147843-63398914:-	5.68479	-5.23495	1.66137	-3.15099	0.0016272	0.0509268	1.29305	not-significant	chr17	63147843	63398914	-	0	0	0	0	0	0	5.02012	7.97466	7.05902	5.50665	7.89433	4.8194	0	4.19839	0	0	0	0	0	0	not_annotated	-	intergenic-intergenic	not_annotated	novel
chr7:48843572-48928850:-	2.41315	-4.34182	1.37932	-3.14778	0.00164513	0.0509268	1.29305	not-significant	chr7	48843572	48928850	-	0	0	0	0	0	0	5.5759	5.56532	4.81941	6.4751	5.84535	3.07881	5.31693	0	0	0	3.16051	0	0	0	not_annotated	-	intergenic-intergenic	not_annotated	novel
chr7:80134978-80220300:+	2.81757	-2.26531	0.719176	-3.14987	0.00163345	0.0509268	1.29305	not-significant	chr7	80134978	80220300	+	3.29803	0	3.31824	3.39573	4.3318	2.76837	4.10282	5.56532	4.81941	4.95226	4.89347	6.74242	4.76665	0	3.27781	3.74305	3.16051	0	0	4.12181	GNAI1	+	exon-exon	UTR,transcript,gene,exon	hsa_circ_0080881	Sknshra	NM_002069	Salzman2013
chr15:55205232-55467482:+	6.49285	-2.60786	0.829144	-3.14524	0.0016595	0.0510502	1.292	not-significant	chr15	55205232	55467482	+	3.14274	0	3.31824	3.21424	3.45977	3.56509	7.94156	4.62325	5.76878	4.95226	8.05353	6.44901	0	4.19839	3.27781	3.74305	4.53085	3.13311	5.22648	0	not_annotated	+	intergenic-intergenic	not_annotated	hsa_circ_0035381	K562, Huvec, A549	NM_004855	Salzman2013
chr2:26252441-26290383:+	7.27232	2.09897	0.66745	3.14476	0.00166225	0.0510502	1.292	not-significant	chr2	26252441	26290383	+	5.41467	6.39701	5.44308	6.26872	4.97829	5.64859	0	4.62325	0	0	0	0	3.86396	5.8931	4.66484	7.98989	5.46914	5.99931	6.18821	6.30966	HADHB	+	intron-intron	gene,transcript	hsa_circ_0053066	Bj	NM_000183	Salzman2013
chr12:53060179-53065836:-	1.72434	-4.23852	1.34969	-3.14036	0.0016874	0.0512761	1.29009	not-significant	chr12	53060179	53065836	-	0	0	2.39804	0	0	0	5.02012	5.87524	5.76878	0	4.89347	4.8194	4.76665	0	0	0	0	0	0	0	not_annotated	-	intergenic-intergenic	not_annotated	novel
chr3:121771485-121832482:-	3.17664	2.86051	0.910471	3.1418	0.00167915	0.0512761	1.29009	not-significant	chr3	121771485	121832482	-	1.89343	0	2.93295	2.76088	3.12189	2.76837	0	0	3.9135	0	3.98319	3.07881	0	0	7.23103	5.18451	4.00398	6.62075	5.22648	4.65311	IQCB1	-	intron-intron	gene,transcript	hsa_circ_0066967	Nhek, H1hesc, Gm12878	NM_001023570	Salzman2013
chr5:9337626-9439192:+	2.51021	-4.39988	1.40123	-3.14001	0.0016894	0.0512761	1.29009	not-significant	chr5	9337626	9439192	+	0	0	0	0	0	0	5.02012	4.62325	5.76878	6.88208	6.15736	3.91348	3.86396	0	0	0	3.16051	0	0	0	not_annotated	+	intergenic-intergenic	not_annotated	novel
chr1:56382594-56476298:+	3.73251	-4.62318	1.47325	-3.13809	0.00170055	0.0514135	1.28892	not-significant	chr1	56382594	56476298	+	0	0	0	0	0	0	6.28887	4.62325	5.37091	5.50665	7.80763	3.91348	5.71415	0	0	0	4.00398	0	0	0	not_annotated	+	intergenic-intergenic	not_annotated	novel
chr2:178530400-178644501:+	8.55669	-1.70677	0.546416	-3.12357	0.00178671	0.0536012	1.27083	not-significant	chr2	178530400	178644501	+	5.51203	5.12456	6.19977	4.2621	6.03649	5.22508	5.5759	7.60605	5.37091	7.95662	5.44661	5.9329	5.71415	0	3.27781	4.9368	5.46914	5.99931	0	4.65311	TTN-AS1	+	exon-exon	transcript,gene,exon	hsa_circ_0057212	K562, Helas3, Gm12878	NR_038272	Salzman2013
chr20:24727775-24729940:+	3.00982	-5.04402	1.61467	-3.12387	0.00178487	0.0536012	1.27083	not-significant	chr20	24727775	24729940	+	0	0	0	0	0	0	5.02012	4.62325	6.33626	6.4751	6.63133	6.21392	0	0	0	0	0	0	0	0	not_annotated	+	intergenic-intergenic	not_annotated	novel
chr1:167844816-167905198:-	2.58329	-4.56704	1.46328	-3.1211	0.00180177	0.0538451	1.26885	not-significant	chr1	167844816	167905198	-	1.38342	0	2.02176	0	2.00896	1.62946	7.75058	4.62325	0	4.03865	0	0	6.28097	0	0	0	0	0	0	0	ADCY10	-	intron-exon	UTR,exon,gene,transcript	hsa_circ_0015109	Hepg2	NM_018417	Salzman2013
chr15:65611438-65656261:+	1.60594	-3.77704	1.21334	-3.11292	0.00185243	0.0551472	1.25848	not-significant	chr15	65611438	65656261	+	1.89343	0	2.39804	0	2.67587	1.95129	0	6.85077	3.9135	4.03865	4.89347	4.8194	0	0	0	0	0	0	0	0	SLC24A1	+	exon-exon	UTR,exon,gene,transcript	hsa_circ_0035920	H1hesc	NM_004727	Salzman2013
chr21:42685822-42775405:+	2.95798	-2.84071	0.913194	-3.11074	0.00186619	0.0551492	1.25846	not-significant	chr21	42685822	42775405	+	2.96814	0	2.39804	3.83227	3.12189	2.20721	6.54581	5.87524	6.08026	4.95226	5.44661	5.58351	0	0	0	2.92612	4.00398	0	0	0	PDE9A	+	intron-exon	exon,gene,transcript,CDS	hsa_circ_0061828	Sknshra	NM_001001570	Salzman2013
chr9:6533086-6645391:-	2.08382	-2.78499	0.895307	-3.11066	0.0018667	0.0551492	1.25846	not-significant	chr9	6533086	6645391	-	5.0324	0	3.97993	1.52845	5.07885	2.91381	6.28887	4.62325	4.81941	0	0	0	5.31693	0	4.13314	0	0	3.13311	0	0	GLDC	-	exon-exon	UTR,transcript,gene,exon,CDS	hsa_circ_0086319	Gm12878	NM_000170	Salzman2013
chr11:74462137-74466834:-	1.81272	4.14043	1.33194	3.10857	0.00187994	0.0553301	1.25704	not-significant	chr11	74462137	74466834	-	0	0	0	2.07936	0	1.62946	0	0	0	0	0	0	0	0	5.60854	6.14511	4.53085	0	4.67835	6.16164	KCNE3	-	exon-intron	UTR,transcript,gene,exon	novel
chr16:12541155-12566934:+	3.14599	-4.72782	1.52471	-3.10081	0.00192994	0.0565873	1.24728	not-significant	chr16	12541155	12566934	+	2.5351	0	2.39804	0	0	0	0	0	6.33626	7.67899	6.41372	0	4.76665	3.33737	0	0	0	0	0	0	SNX29	+	intron-intron	gene,transcript	hsa_circ_0037931	Gm12878	NM_032167	Salzman2013
chr16:30053417-30070411:+	3.23096	2.4156	0.780441	3.09517	0.00196702	0.0574577	1.24065	not-significant	chr16	30053417	30070411	+	2.96814	6.39701	4.08209	5.71339	3.96126	4.07219	0	0	0	0	0	0	3.86396	6.07976	4.13314	4.25885	4.53085	5.83492	5.62257	0	ALDOA,AC093512.2	+	exon-exon	UTR,transcript,gene,exon,CDS	hsa_circ_0038978	K562	NM_001243177	Salzman2013
chr7:104671489-104911951:+	3.28357	-4.79682	1.55065	-3.09343	0.00197855	0.0575779	1.23974	not-significant	chr7	104671489	104911951	+	0	0	0	0	0	0	5.02012	6.85077	0	6.88208	6.82036	4.43672	4.76665	0	3.27781	0	0	0	0	0	LHFPL3	+	intron-intron	gene,transcript	novel
chr1:2550774-2575244:+	2.9467	3.0247	0.978662	3.09065	0.00199721	0.0579041	1.23729	not-significant	chr1	2550774	2575244	+	0	5.68234	1.48329	0	2.00896	3.04548	0	0	3.9135	4.95226	0	3.07881	0	3.33737	5.82262	4.63742	6.18028	3.13311	5.62257	5.99667	TNFRSF14,AL139246.2	+	intergenic-intergenic	not_annotated	hsa_circ_0009397	Nhek	NM_003820	Salzman2013
chr1:223221367-223296890:-	1.57048	-3.28328	1.06324	-3.08798	0.0020152	0.057993	1.23662	not-significant	chr1	223221367	223296890	-	2.253	4.20185	1.48329	1.52845	2.67587	1.18117	5.02012	4.62325	0	4.95226	5.84535	0	5.31693	0	0	0	0	0	0	0	SUSD4	-	exon-intron	UTR,exon,gene,transcript	hsa_circ_0016544	Mcf7	NM_017982	Salzman2013
chr5:157266106-157361598:-	2.72677	-4.89705	1.58574	-3.08818	0.00201384	0.057993	1.23662	not-significant	chr5	157266106	157361598	-	0	0	0	0	0	0	6.76383	5.16998	6.08026	0	5.84535	5.3709	5.71415	0	0	0	0	0	0	0	AC009185.1	-	intron-intergenic	gene,transcript,not_annotated	novel
chr2:36358904-36550195:-	5.4913	-4.82529	1.56371	-3.0858	0.00203006	0.0582049	1.23504	not-significant	chr2	36358904	36550195	-	0	0	1.48329	0	0	0	0	6.34676	8.04822	6.88208	7.51102	5.12138	3.86396	0	4.66484	0	0	0	0	0	not_annotated	-	intergenic-intergenic	not_annotated	novel
chr12:6548176-6549520:-	4.66701	4.33663	1.40661	3.08304	0.00204895	0.0585307	1.23262	not-significant	chr12	6548176	6549520	-	0	8.63288	2.39804	1.52845	0	4.18926	0	0	0	0	0	3.91348	0	4.19839	0	0	3.16051	5.4363	0	6.78477	IFFO1	-	exon-exon	UTR,transcript,gene,exon,CDS	hsa_circ_0025207	Bj	NR_036467	Salzman2013
chr11:9150077-9208223:+	3.1529	-5.10232	1.65784	-3.07769	0.00208609	0.058975	1.22933	not-significant	chr11	9150077	9208223	+	0	0	0	0	0	0	5.5759	5.56532	6.74244	6.4751	6.82036	0	3.86396	0	0	0	0	0	0	0	not_annotated	+	intergenic-intergenic	not_annotated	novel
chr2:238325809-238399239:+	3.11734	-3.51298	1.1414	-3.07777	0.00208559	0.058975	1.22933	not-significant	chr2	238325809	238399239	+	3.29803	0	2.93295	2.46279	3.45977	2.91381	0	0	0	7.04931	7.39685	4.43672	5.31693	0	0	0	0	0	0	4.12181	TRAF3IP1	+	exon-exon	UTR,transcript,gene,exon,CDS	novel
chr2:239248477-239295058:-	2.53961	-3.13752	1.0195	-3.07752	0.00208727	0.058975	1.22933	not-significant	chr2	239248477	239295058	-	2.5351	0	1.48329	1.52845	2.00896	1.18117	5.97601	3.72984	5.37091	6.4751	6.15736	4.43672	0	3.33737	0	0	0	3.13311	0	4.12181	HDAC4	-	intron-intron	gene,transcript	hsa_circ_0058899	K562	NM_006037	Salzman2013
chr15:31975754-31979404:-	2.99694	-5.02692	1.63498	-3.07462	0.00210773	0.0593346	1.22669	not-significant	chr15	31975754	31979404	-	0	0	0	0	0	0	5.97601	4.62325	5.37091	6.88208	6.63133	0	5.71415	0	0	0	0	0	0	0	not_annotated	-	intergenic-intergenic	not_annotated	novel
chr16:29904852-29906127:+	4.08031	4.25712	1.38508	3.07355	0.00211527	0.0593346	1.22669	not-significant	chr16	29904852	29906127	+	2.253	8.44127	3.13876	6.29158	0	3.64953	0	0	0	0	0	0	0	0	3.27781	0	4.53085	0	5.62257	3.26749	ASPHD1	+	exon-exon	UTR,transcript,gene,exon,CDS	hsa_circ_0038959	Sknshra	NM_181718	Salzman2013
chr1:166005708-166147959:+	4.81403	-5.35466	1.74717	-3.06477	0.00217839	0.0595815	1.22489	not-significant	chr1	166005708	166147959	+	0	0	0	0	0	0	6.95318	7.10967	6.74244	5.90604	7.61681	0	0	0	0	2.92612	0	0	0	0	not_annotated	+	intergenic-intergenic	not_annotated	novel
chr10:96200074-96271518:+	3.12844	-5.09252	1.6615	-3.065	0.00217667	0.0595815	1.22489	not-significant	chr10	96200074	96271518	+	0	0	0	0	0	0	5.02012	6.13019	0	7.57315	4.89347	3.91348	6.28097	0	0	0	0	0	0	0	not_annotated	+	intergenic-intergenic	not_annotated	novel
chr17:30926827-30958284:+	1.99288	3.62477	1.18288	3.06437	0.00218132	0.0595815	1.22489	not-significant	chr17	30926827	30958284	+	1.38342	7.22985	0	2.76088	0	3.16583	0	3.72984	0	0	0	0	0	4.19839	0	3.74305	0	5.4363	0	4.12181	ADAP2	+	exon-exon	UTR,transcript,gene,exon,CDS	hsa_circ_0007194	Hs68_RNase, Hs68_control	NR_015341	Jeck2013
chr22:18978597-19014506:+	2.98858	3.32138	1.08408	3.06378	0.0021856	0.0595815	1.22489	not-significant	chr22	18978597	19014506	+	2.253	0	1.48329	7.17828	0	4.24439	5.02012	0	3.9135	0	0	0	0	6.245	5.35703	0	3.16051	5.18621	4.67835	0	DGCR9,DGCR5	+	intron-intron	gene,transcript	hsa_circ_0062197	A549	TCONS_l2_00018146	Salzman2013
chr3:28390498-28521116:+	1.81945	-3.62816	1.18262	-3.0679	0.00215569	0.0595815	1.22489	not-significant	chr3	28390498	28521116	+	2.76853	0	4.26686	2.07936	3.12189	1.95129	6.95318	0	5.37091	4.03865	0	0	4.76665	0	0	0	0	0	0	0	ZCWPW2,AC098650.1	+	exon-exon	UTR,exon,gene,transcript,CDS	hsa_circ_0064629	Sknshra	NM_001040432	Salzman2013
chr3:72601561-72692264:-	5.31184	-3.97944	1.2993	-3.06276	0.00219309	0.0595815	1.22489	not-significant	chr3	72601561	72692264	-	1.89343	0	2.02176	0	0	1.95129	8.02833	0	7.43256	4.95226	6.82036	3.07881	6.02523	0	0	0	0	4.88338	3.78128	0	not_annotated	-	intergenic-intergenic	not_annotated	novel
chr6:119533881-119624994:+	1.83746	-2.98175	0.972809	-3.0651	0.002176	0.0595815	1.22489	not-significant	chr6	119533881	119624994	+	3.56526	0	2.69138	1.52845	3.45977	2.6058	0	0	6.08026	4.03865	3.98319	6.21392	4.76665	4.19839	0	0	0	0	0	0	not_annotated	+	intergenic-intergenic	not_annotated	novel
chr7:120788337-120858292:+	3.19583	-4.76304	1.55405	-3.06492	0.00217726	0.0595815	1.22489	not-significant	chr7	120788337	120858292	+	0	0	0	0	0	0	5.02012	7.68769	5.76878	4.95226	5.84535	5.12138	0	0	3.27781	0	0	0	0	0	not_annotated	+	intergenic-intergenic	not_annotated	novel
chrX:47954967-48067061:+	3.10617	-4.70912	1.53607	-3.06569	0.00217169	0.0595815	1.22489	not-significant	chrX	47954967	48067061	+	0	0	0	0	0	0	7.12053	5.56532	6.5536	4.95226	6.15736	4.43672	0	3.33737	0	0	0	0	0	0	SPACA5,ZNF81	+	intron-intergenic	gene,transcript,not_annotated	novel
chr14:58003907-58139414:+	2.49635	-4.38482	1.43418	-3.05737	0.00223292	0.0602658	1.21993	not-significant	chr14	58003907	58139414	+	0	0	0	0	0	0	7.12053	5.56532	3.9135	6.21846	3.98319	4.43672	3.86396	0	0	0	0	0	0	3.26749	not_annotated	+	intergenic-intergenic	not_annotated	novel
chr19:20866581-20916077:+	20.5336	-5.00767	1.63796	-3.05725	0.00223379	0.0602658	1.21993	not-significant	chr19	20866581	20916077	+	0	0	0	0	0	0	8.97991	9.20905	6.5536	8.45074	9.75226	4.43672	7.26247	0	0	0	4.00398	0	6.18821	0	not_annotated	+	intergenic-intergenic	not_annotated	novel
chr11:28134546-28424364:-	2.16391	-4.54956	1.48929	-3.05486	0.00225165	0.0605375	1.21798	not-significant	chr11	28134546	28424364	-	0	0	0	0	0	0	5.02012	3.72984	4.81941	7.19915	4.89347	3.91348	4.76665	0	0	0	0	0	0	0	not_annotated	-	intergenic-intergenic	not_annotated	novel
chr5:32840346-32913046:+	1.81041	-4.29366	1.40964	-3.04593	0.00231961	0.0619361	1.20806	not-significant	chr5	32840346	32913046	+	2.76853	0	2.02176	0	3.12189	0	0	3.72984	0	4.95226	7.39685	0	3.86396	0	0	0	0	0	0	0	not_annotated	+	intergenic-intergenic	not_annotated	novel
chr8:43654580-43665024:-	3.4729	-5.23834	1.71943	-3.04656	0.00231474	0.0619361	1.20806	not-significant	chr8	43654580	43665024	-	0	0	0	0	0	0	7.94156	3.72984	0	5.50665	6.82036	3.91348	4.76665	0	0	0	0	0	0	0	not_annotated	-	intergenic-intergenic	not_annotated	novel
chr1:216636288-216715249:-	1.64209	-3.44962	1.13341	-3.04357	0.00233789	0.0620288	1.20741	not-significant	chr1	216636288	216715249	-	5.3459	0	5.40429	0	4.62604	1.18117	0	0	0	5.50665	3.98319	0	5.31693	0	0	0	4.00398	0	0	0	ESRRG	-	intron-exon	UTR,exon,gene,transcript,CDS	novel
chr10:46747473-46785200:+	1.54075	-4.03492	1.32585	-3.04327	0.00234024	0.0620288	1.20741	not-significant	chr10	46747473	46785200	+	5.27369	0	5.32342	0	4.87018	1.18117	0	0	5.76878	5.50665	0	0	0	0	0	0	0	0	0	0	FAM245B	+	intron-intron	gene,transcript	novel
chr6:26055600-26056442:-	3.43245	2.81131	0.924043	3.0424	0.00234703	0.0620288	1.20741	not-significant	chr6	26055600	26056442	-	3.29803	6.0835	2.69138	3.83227	3.12189	3.80473	0	0	0	4.03865	0	3.91348	0	6.39324	0	0	6.75208	5.64934	0	6.16164	HIST1H1C	-	intergenic-exon	transcript,gene,exon,CDS,not_annotated	hsa_circ_0005103	Hs68_RNase, Hs68_control	NM_005319	Jeck2013
chr6:105247093-105377519:+	3.46247	-4.88053	1.60497	-3.04088	0.00235891	0.0621314	1.20669	not-significant	chr6	105247093	105377519	+	0	0	0	0	0	0	5.02012	8.09924	4.81941	6.21846	0	3.91348	4.76665	0	0	0	0	3.13311	0	0	not_annotated	+	intergenic-intergenic	not_annotated	novel
chr6:138422919-138431662:-	2.0393	-4.07898	1.34239	-3.0386	0.00237683	0.0623918	1.20487	not-significant	chr6	138422919	138431662	-	2.5351	0	1.48329	0	2.00896	0	6.76383	5.56532	0	5.90604	0	0	5.31693	0	3.27781	0	0	0	0	0	NHSL1	-	exon-exon	UTR,exon,gene,transcript	hsa_circ_0078009	Ag04450	NM_020464	Salzman2013
chr10:79118915-79216291:+	3.82851	-2.92932	0.964868	-3.03598	0.00239758	0.0625465	1.2038	not-significant	chr10	79118915	79216291	+	3.89053	0	4.35103	3.39573	2.67587	2.76837	5.02012	7.5195	0	4.03865	6.15736	5.9329	5.71415	0	5.35703	0	0	0	0	0	ZMIZ1	+	exon-intron	UTR,transcript,gene,exon	hsa_circ_0018963	Ag04450	NM_020338	Salzman2013
chr22:15351536-15470834:+	33.9253	-4.03673	1.33071	-3.03353	0.00241714	0.0625465	1.2038	not-significant	chr22	15351536	15470834	+	0	0	0	0	0	0	9.29196	9.28971	7.63679	10.4142	10.0642	6.82832	7.13864	4.19839	5.82262	6.93508	4.91552	3.13311	0	4.65311	not_annotated	+	intergenic-intergenic	not_annotated	novel
chr3:53650779-53801425:-	4.8837	-5.01013	1.65125	-3.03415	0.00241215	0.0625465	1.2038	not-significant	chr3	53650779	53801425	-	0	0	0	0	0	0	6.28887	7.8383	4.81941	4.95226	7.51102	0	6.28097	0	4.13314	0	0	0	0	0	not_annotated	-	intergenic-intergenic	not_annotated	novel
chr3:197755670-197784309:+	2.70912	2.84707	0.93876	3.0328	0.00242297	0.0625465	1.2038	not-significant	chr3	197755670	197784309	+	2.96814	7.22985	3.75071	4.43672	2.67587	3.64953	0	0	0	0	0	0	0	5.12091	3.27781	2.92612	4.53085	5.99931	3.78128	3.26749	FYTTD1	+	exon-exon	UTR,transcript,gene,exon,CDS	hsa_circ_0068721	Ag04450	NR_027840	Salzman2013
chr8:71244603-71356511:+	3.32259	-4.80463	1.58323	-3.03471	0.0024077	0.0625465	1.2038	not-significant	chr8	71244603	71356511	+	0	0	0	0	0	0	7.53041	5.56532	5.37091	6.6929	3.98319	0	5.31693	0	3.27781	0	0	0	0	0	not_annotated	+	intergenic-intergenic	not_annotated	novel
chr15:100048857-100353972:-	10.9617	-1.96883	0.649615	-3.03076	0.00243941	0.0625925	1.20348	not-significant	chr15	100048857	100353972	-	6.54333	6.0835	6.22224	5.67911	5.7003	3.80473	7.84923	5.56532	7.05902	4.03865	8.19689	5.9329	7.13864	0	6.00898	5.39581	4.00398	0	5.62257	0	ADAMTS17	-	exon-exon	transcript,gene,exon,CDS	hsa_circ_0037060	H1hesc, Gm12878	NM_139057	Salzman2013
chr7:55206558-55209463:+	2.49203	4.20772	1.38842	3.03058	0.00244087	0.0625925	1.20348	not-significant	chr7	55206558	55209463	+	0	7.06231	2.02176	2.07936	0	1.18117	0	0	0	0	0	0	0	4.19839	0	0	5.46914	6.80976	0	4.12181	EGFR	+	exon-exon	UTR,transcript,gene,exon	novel
chr16:16121975-16136644:+	3.88763	2.42839	0.801675	3.02915	0.00245243	0.0626822	1.20286	not-significant	chr16	16121975	16136644	+	2.5351	6.39701	4.83269	4.73284	4.62604	5.30488	0	0	0	0	0	0	0	3.33737	4.66484	6.36175	6.18028	5.83492	5.22648	5.04018	ABCC1	+	exon-exon	transcript,gene,exon,CDS	hsa_circ_0000678	cd_34, Hs68_RNase, Hs68_control, Helas3	NM_019899	Jeck2013, Memczak2013, Salzman2013
chr1:48539642-48597174:-	2.3172	-4.28416	1.41634	-3.02481	0.00248788	0.0633798	1.19805	not-significant	chr1	48539642	48597174	-	1.38342	0	2.39804	0	0	0	5.02012	6.53502	3.9135	4.03865	7.13722	0	0	0	0	0	0	3.13311	0	0	AGBL4	-	exon-exon	transcript,gene,exon,CDS	novel
chr13:59283814-59531388:+	3.77017	-4.274	1.4161	-3.01814	0.00254329	0.0637464	1.19554	not-significant	chr13	59283814	59531388	+	0	0	0	0	0	0	4.10282	5.16998	6.08026	7.19915	6.98747	6.08024	3.86396	0	4.13314	0	0	0	0	3.26749	not_annotated	+	intergenic-intergenic	not_annotated	novel
chr2:231823214-231848981:+	1.89324	-4.35562	1.44278	-3.01891	0.00253689	0.0637464	1.19554	not-significant	chr2	231823214	231848981	+	0	0	0	0	0	0	5.02012	3.72984	6.08026	4.95226	6.15736	3.91348	4.76665	0	0	0	0	0	0	0	not_annotated	+	intergenic-intergenic	not_annotated	novel
chr5:149035588-149115000:+	2.80949	-4.93701	1.63456	-3.02038	0.00252458	0.0637464	1.19554	not-significant	chr5	149035588	149115000	+	0	0	0	0	0	0	0	5.56532	5.76878	6.6929	5.84535	3.07881	6.6868	0	0	0	0	0	0	0	not_annotated	+	intergenic-intergenic	not_annotated	novel
chr8:43654580-43665024:+	3.08208	-4.69772	1.55582	-3.01945	0.00253233	0.0637464	1.19554	not-significant	chr8	43654580	43665024	+	0	0	0	0	0	0	6.28887	5.56532	0	7.45893	5.84535	4.8194	3.86396	0	0	0	0	0	0	3.26749	not_annotated	+	intergenic-intergenic	not_annotated	novel
chrX:17006221-17156902:-	2.95687	-5.01301	1.65904	-3.02163	0.0025142	0.0637464	1.19554	not-significant	chrX	17006221	17156902	-	0	0	0	0	0	0	5.97601	0	5.37091	4.95226	7.51102	5.9329	3.86396	0	0	0	0	0	0	0	not_annotated	-	intergenic-intergenic	not_annotated	novel
chr11:62515963-62546737:-	58.3498	1.408	0.467151	3.01401	0.00257822	0.0644139	1.19102	not-significant	chr11	62515963	62546737	-	5.79596	9.09033	7.18021	6.52171	7.06445	6.43147	7.40629	7.90809	7.97479	7.45893	6.98747	8.62953	8.6202	8.87582	10.011	9.18227	9.14532	9.65786	8.85504	9.70946	AHNAK	-	exon-exon	UTR,transcript,gene,exon	hsa_circ_0000317	cd_34	NM_001620	Memczak2013
chr2:188333730-188587949:+	5.17464	-3.41835	1.13544	-3.01059	0.00260739	0.0649341	1.18753	not-significant	chr2	188333730	188587949	+	3.43793	0	4.08209	0	4.48644	0	6.28887	4.62325	4.81941	7.04931	7.71537	5.76876	5.71415	0	0	0	5.86812	0	0	0	GULP1	+	intron-exon	UTR,exon,gene,transcript	hsa_circ_0057339	H1hesc	NR_045563	Salzman2013
chr17:60023520-60123153:+	3.99618	-5.25342	1.74647	-3.00802	0.00262955	0.0652766	1.18524	not-significant	chr17	60023520	60123153	+	0	0	0	1.52845	0	0	7.94156	5.16998	0	6.6929	6.63133	0	5.31693	0	0	0	0	0	0	0	AC005702.3,AC025048.4	+	intergenic-intergenic	not_annotated	novel
chr10:100348167-100364771:+	2.06976	2.69374	0.895895	3.00676	0.00264052	0.0653404	1.18482	not-significant	chr10	100348167	100364771	+	2.253	4.20185	2.39804	5.18793	0	3.47532	0	0	0	4.03865	0	3.91348	0	4.19839	4.13314	5.89009	0	6.28071	0	3.26749	SCD	+	exon-exon	exon,gene,transcript,CDS	hsa_circ_0019510	Ag04450	NM_005063	Salzman2013
chr1:237369534-237506322:+	3.47477	-3.55159	1.18352	-3.00086	0.00269219	0.0660693	1.18	not-significant	chr1	237369534	237506322	+	1.89343	0	0	0	2.00896	2.20721	6.54581	5.56532	0	6.21846	6.82036	5.3709	5.71415	0	3.27781	0	0	0	0	4.65311	RYR2	+	exon-exon	transcript,gene,exon,CDS	hsa_circ_0017166	H1hesc	NM_001035	Salzman2013
chr19:1269339-1274440:+	6.54303	2.76955	0.923328	2.99953	0.00270399	0.0660693	1.18	not-significant	chr19	1269339	1274440	+	4.4461	8.85423	4.08209	5.67911	4.48644	4.00987	0	0	0	0	0	0	5.31693	3.33737	4.13314	6.25749	4.91552	6.14686	4.67835	3.26749	CIRBP	+	exon-exon	UTR,transcript,gene,exon,CDS	hsa_circ_0048212	Gm12878	NR_023312	Salzman2013
chr22_KI270733v1_random:37867-179649:-	193.428	-2.95254	0.98425	-2.99979	0.00270167	0.0660693	1.18	not-significant	chr22_KI270733v1_random	37867	179649	-	2.96814	10.3466	4.50586	3.39573	6.17913	0	10.6321	11.8577	11.9782	11.0388	9.84226	8.55592	13.1786	7.05851	7.23103	7.62124	7.69028	7.50034	8.81773	8.00676	not_annotated	-	intergenic-intergenic	not_annotated	novel
chr5:72968498-73087753:+	27.9512	2.02305	0.673947	3.0018	0.00268392	0.0660693	1.18	not-significant	chr5	72968498	73087753	+	7.52791	8.85423	8.01167	8.61601	6.76606	8.43619	0	3.72984	4.81941	0	0	6.21392	3.86396	7.37613	8.06211	7.95699	8.31919	8.00463	8.65802	6.56669	FCHO2	+	exon-exon	transcript,gene,exon,CDS	hsa_circ_0007791	Hs68_RNase, Hs68_control	NM_138782	Jeck2013
chr1:2135262-2175313:+	2.84694	-3.01741	1.00895	-2.99065	0.00278388	0.0672332	1.17242	not-significant	chr1	2135262	2175313	+	2.5351	0	3.13876	2.46279	3.73245	2.42123	6.28887	4.62325	7.05902	0	6.15736	0	3.86396	0	0	3.74305	4.00398	0	0	0	PRKCZ	+	exon-exon	UTR,transcript,gene,exon,CDS	hsa_circ_0009368	Helas3	NM_002744	Salzman2013
chr16:35723082-35733189:-	6.15487	-4.38549	1.4693	-2.98474	0.00283816	0.0672332	1.17242	not-significant	chr16	35723082	35733189	-	0	0	0	0	0	0	7.53041	5.87524	6.33626	7.67899	7.51102	4.8194	4.76665	0	0	4.25885	0	0	4.67835	0	not_annotated	-	intergenic-intergenic	not_annotated	novel
chr17:78388116-78404089:+	1.83141	3.05441	1.02178	2.98932	0.00279603	0.0672332	1.17242	not-significant	chr17	78388116	78404089	+	2.253	5.12456	2.02176	4.59239	2.67587	3.16583	0	0	0	0	0	0	0	5.67863	0	4.9368	0	0	6.18821	4.12181	PGS1	+	intron-exon	UTR,exon,gene,transcript,CDS	hsa_circ_0045886	K562, A549, Sknshra	NM_024419	Salzman2013
chr18:8705591-8821498:+	14.1056	1.93218	0.647151	2.98567	0.00282962	0.0672332	1.17242	not-significant	chr18	8705591	8821498	+	5.79596	7.75447	5.92632	7.25007	5.49736	8.11707	5.97601	0	0	4.03865	4.89347	5.58351	6.02523	5.12091	5.82262	7.85352	8.28698	5.83492	7.04477	0	MTCL1	+	intergenic-exon	transcript,gene,exon,CDS,not_annotated	hsa_circ_0046823	Bj	NM_015210	Salzman2013
chr18:54535028-54540877:-	4.78249	-4.29499	1.43811	-2.98656	0.00282136	0.0672332	1.17242	not-significant	chr18	54535028	54540877	-	0	0	0	0	0	0	7.12053	4.62325	5.37091	7.04931	7.51102	4.43672	6.02523	0	0	4.25885	0	3.13311	0	0	not_annotated	-	intergenic-intergenic	not_annotated	novel
chr19:7112307-7275162:-	18.2291	1.24888	0.417461	2.99162	0.00277503	0.0672332	1.17242	not-significant	chr19	7112307	7275162	-	6.21753	6.87272	6.17695	5.9329	6.13313	6.52326	0	6.34676	5.37091	7.04931	4.89347	6.44901	6.85364	7.37613	7.23103	7.39427	7.16046	7.9251	7.04477	8.68606	INSR	-	exon-exon	UTR,transcript,gene,exon	hsa_circ_0000884	cd_34	NM_001079817	Memczak2013
chr19:14441143-14464153:+	11.9771	2.60916	0.872175	2.99156	0.00277556	0.0672332	1.17242	not-significant	chr19	14441143	14464153	+	4.89469	9.71649	5.28122	5.32729	4.48644	4.70342	0	0	6.33626	0	0	5.3709	0	6.86893	4.66484	5.39581	4.00398	5.64934	7.04477	6.16164	PKN1	+	exon-exon	UTR,transcript,gene,exon,CDS	hsa_circ_0008950	Hs68_RNase, Hs68_control, K562, H1hesc, Gm12878, Bj, A549	NM_002741	Jeck2013, Salzman2013
chr3:63766673-63839773:-	2.27437	-2.63441	0.882073	-2.98662	0.00282083	0.0672332	1.17242	not-significant	chr3	63766673	63839773	-	3.68213	0	4.17745	3.21424	3.45977	3.04548	5.02012	3.72984	5.76878	6.6929	0	5.12138	0	0	3.27781	0	3.16051	0	0	0	AC104162.1	-	exon-exon	transcript,gene,exon	hsa_circ_0066430	Gm12878	NM_025075	Salzman2013
chr3:64146830-64163129:-	2.28943	-3.44183	1.15297	-2.98518	0.00283412	0.0672332	1.17242	not-significant	chr3	64146830	64163129	-	3.29803	0	3.31824	0	3.96126	2.42123	5.02012	0	4.81941	0	5.84535	0	7.00317	0	0	0	0	0	4.67835	0	PRICKLE2	-	exon-exon	transcript,gene,exon,CDS	novel
chr9:38242268-38325347:+	2.63071	-3.74718	1.25406	-2.98805	0.00280768	0.0672332	1.17242	not-significant	chr9	38242268	38325347	+	1.89343	0	1.48329	0	0	0	6.95318	5.16998	5.76878	0	6.15736	4.8194	3.86396	0	0	2.92612	0	3.97368	0	0	not_annotated	+	intergenic-intergenic	not_annotated	novel
chr6:103479300-103489770:+	5.65344	-4.51414	1.51676	-2.97616	0.0029188	0.0689333	1.16157	not-significant	chr6	103479300	103489770	+	0	0	0	0	0	0	7.84923	6.34676	3.9135	7.95662	6.41372	0	5.71415	0	0	2.92612	0	3.13311	0	4.12181	not_annotated	+	intergenic-intergenic	not_annotated	novel
chr12:51067673-51076647:-	7.84963	3.02388	1.01662	2.97444	0.00293528	0.0691124	1.16044	not-significant	chr12	51067673	51076647	-	3.68213	9.17492	4.57744	4.92074	4.15847	4.58042	4.10282	0	0	0	0	5.12138	0	5.12091	0	2.92612	3.16051	6.40318	7.28244	3.26749	CSRNP2	-	exon-exon	transcript,gene,exon,CDS	hsa_circ_0026300	Bj	NR_045072	Salzman2013
chr1:49768088-49851518:+	2.71495	-4.51978	1.52485	-2.96408	0.00303588	0.0707086	1.15053	not-significant	chr1	49768088	49851518	+	0	0	0	0	0	0	0	6.13019	3.9135	6.21846	6.82036	5.76876	4.76665	0	3.27781	0	0	0	0	0	not_annotated	+	intergenic-intergenic	not_annotated	novel
chr11:35663290-35807951:-	2.43271	-4.7233	1.59283	-2.96536	0.0030233	0.0707086	1.15053	not-significant	chr11	35663290	35807951	-	0	0	0	0	0	0	6.28887	5.56532	6.08026	5.90604	5.84535	3.91348	0	0	0	0	0	0	0	0	not_annotated	-	intergenic-intergenic	not_annotated	novel
chr15:21107425-21113018:+	3.77908	-4.28856	1.44702	-2.96372	0.00303947	0.0707086	1.15053	not-significant	chr15	21107425	21113018	+	0	0	0	0	0	0	6.76383	5.16998	6.74244	5.90604	6.41372	5.12138	5.71415	0	0	4.25885	0	0	0	0	not_annotated	+	intergenic-intergenic	not_annotated	novel
chr5:37861261-37892433:+	1.69691	-4.20876	1.41899	-2.96603	0.00301667	0.0707086	1.15053	not-significant	chr5	37861261	37892433	+	1.38342	0	0	0	0	0	0	4.62325	5.37091	4.03865	6.41372	5.12138	4.76665	0	0	0	0	0	0	0	GDNF-AS1	+	exon-intron	transcript,gene,exon	novel
chr10:121483698-121629331:-	7.61854	-1.9434	0.65622	-2.96151	0.00306138	0.070817	1.14986	not-significant	chr10	121483698	121629331	-	6.68919	0	6.08186	4.59239	5.9329	5.45234	7.75058	6.70152	6.08026	0	6.82036	5.76876	4.76665	3.33737	0	5.58005	5.68239	0	3.78128	3.26749	FGFR2	-	exon-exon	UTR,transcript,gene,exon,CDS	hsa_circ_0020236	H1hesc	NM_022970	Salzman2013
chr12:40479611-40486061:+	4.9635	-5.38786	1.82098	-2.95878	0.0030886	0.070817	1.14986	not-significant	chr12	40479611	40486061	+	0	0	0	0	0	0	7.84923	5.16998	0	8.25927	4.89347	0	5.31693	0	0	0	0	0	0	3.26749	MUC19	+	exon-exon	transcript,gene,exon	hsa_circ_0025892	K562	None	Salzman2013
chr13:50389963-50505684:-	2.90184	-4.25967	1.44017	-2.95776	0.00309882	0.070817	1.14986	not-significant	chr13	50389963	50505684	-	0	0	0	0	0	0	4.10282	6.85077	4.81941	6.6929	5.84535	3.91348	5.31693	0	0	3.74305	0	0	0	0	not_annotated	-	intergenic-intergenic	not_annotated	novel
chr2:7966784-8060405:-	4.77512	-4.10143	1.38498	-2.96137	0.00306278	0.070817	1.14986	not-significant	chr2	7966784	8060405	-	0	0	0	2.07936	0	0	8.11018	6.85077	6.08026	4.95226	6.41372	4.43672	0	0	0	2.92612	3.16051	0	0	4.12181	LINC00298,LINC00299	-	exon-exon	transcript,gene,exon	novel
chr3:98756369-98801617:+	2.08942	-3.36559	1.13721	-2.95951	0.00308125	0.070817	1.14986	not-significant	chr3	98756369	98801617	+	5.4803	0	5.19293	3.39573	4.97829	2.20721	0	5.56532	6.33626	4.03865	0	0	3.86396	0	0	0	0	0	0	0	ST3GAL6	+	exon-exon	UTR,transcript,gene,exon,CDS	hsa_circ_0066608	Nhek, H1hesc	NM_006100	Salzman2013
chr6:130022227-130120958:+	3.44397	-3.37226	1.13987	-2.95846	0.00309183	0.070817	1.14986	not-significant	chr6	130022227	130120958	+	2.253	0	1.48329	2.07936	2.67587	3.37949	5.97601	6.70152	4.81941	7.57315	4.89347	0	0	0	0	3.74305	0	0	0	3.26749	L3MBTL3	+	exon-exon	UTR,transcript,gene,exon,CDS	hsa_circ_0077830	K562	NM_032438	Salzman2013
chr1:163142377-163202902:-	12.9654	2.5904	0.87611	2.9567	0.00310947	0.0708522	1.14965	not-significant	chr1	163142377	163202902	-	2.96814	9.09033	4.50586	3.83227	3.12189	5.3805	0	3.72984	0	0	0	6.82832	6.28097	7.22604	6.17399	7.95699	7.16046	6.97684	0	6.88257	RGS5	-	exon-exon	UTR,exon,gene,transcript	hsa_circ_0015066	Sknshra	NM_003617	Salzman2013
chr7:137485374-137762855:+	5.70189	-3.5592	1.2048	-2.9542	0.00313485	0.0712217	1.14739	not-significant	chr7	137485374	137762855	+	0	0	1.48329	0	0	1.62946	5.5759	7.5195	5.76878	7.33488	6.98747	4.8194	6.49811	3.33737	0	4.63742	0	0	0	4.65311	not_annotated	+	intergenic-intergenic	not_annotated	novel
chr1:115983540-116078992:+	1.79409	-3.27308	1.10937	-2.95038	0.00317378	0.0718959	1.1433	not-significant	chr1	115983540	116078992	+	2.5351	0	3.31824	1.52845	2.00896	1.18117	0	5.56532	0	5.90604	6.41372	3.91348	0	0	0	0	0	0	0	4.12181	SLC22A15	+	intron-intergenic	gene,transcript,not_annotated	hsa_circ_0008478	Hs68_RNase, Hs68_control	NM_018420	Jeck2013
chr2:168012632-168247296:-	26.215	1.48154	0.502817	2.94647	0.00321421	0.0726001	1.13906	not-significant	chr2	168012632	168247296	-	6.85912	8.50801	6.50479	8.84188	6.53798	7.14553	5.97601	5.16998	6.74244	7.04931	7.51102	4.8194	6.02523	7.05851	9.72213	6.14511	6.92952	7.19598	6.76007	6.88257	STK39	-	intron-intron	gene,transcript	hsa_circ_0056930	Sknshra	NM_013233	Salzman2013
chrUn_KI270744v1:105359-122291:-	4.56602	-4.22437	1.43416	-2.94555	0.00322385	0.0726066	1.13902	not-significant	chrUn_KI270744v1	105359	122291	-	0	0	0	0	0	0	6.76383	5.16998	4.81941	7.33488	7.39685	5.58351	4.76665	0	0	4.25885	0	0	0	3.26749	not_annotated	-	intergenic-intergenic	not_annotated	novel
chr7:32048581-32072345:-	1.7145	-3.19573	1.08654	-2.94119	0.00326957	0.0734237	1.13416	not-significant	chr7	32048581	32072345	-	3.79013	0	4.35103	3.21424	4.87018	1.62946	5.97601	4.62325	0	5.90604	0	3.91348	0	0	0	0	0	0	0	0	PDE1C	-	intron-intron	gene,transcript	hsa_circ_0079755	Bj	NM_001191056	Salzman2013
chr11:70798443-70919159:+	3.90122	-4.69258	1.59665	-2.93902	0.0032925	0.0736391	1.13289	not-significant	chr11	70798443	70919159	+	0	0	0	0	0	0	5.5759	7.68769	4.81941	5.90604	6.98747	5.12138	0	0	0	3.74305	0	0	0	0	not_annotated	+	intergenic-intergenic	not_annotated	novel
chr18:39202111-39296406:+	3.43162	-4.48313	1.52571	-2.93838	0.00329931	0.0736391	1.13289	not-significant	chr18	39202111	39296406	+	0	0	0	0	0	0	7.27048	3.72984	6.9094	4.95226	6.63133	3.07881	3.86396	0	0	0	0	0	0	4.12181	not_annotated	+	intergenic-intergenic	not_annotated	novel
chrUn_KI270435v1:760-64708:+	2.38718	-4.69741	1.59906	-2.9376	0.0033076	0.0736391	1.13289	not-significant	chrUn_KI270435v1	760	64708	+	0	0	0	0	0	0	5.97601	5.87524	6.33626	4.95226	6.15736	3.91348	0	0	0	0	0	0	0	0	not_annotated	+	intergenic-intergenic	not_annotated	novel
chr3:109597486-109680195:+	2.30055	-4.64863	1.58362	-2.93545	0.00333063	0.0739399	1.13112	not-significant	chr3	109597486	109680195	+	2.76853	0	0	0	0	0	5.02012	7.10967	4.81941	5.50665	5.84535	0	0	0	0	0	0	0	0	0	LINC01205,MIR4445,AC078980.1	+	intron-exon	exon,gene,transcript	novel
chr16:47099334-47134410:-	1.55078	3.6585	1.24674	2.93445	0.00334141	0.073968	1.13096	not-significant	chr16	47099334	47134410	-	1.89343	0	0	5.3709	0	4.98775	0	0	0	0	0	0	0	0	3.27781	6.02323	0	5.18621	4.67835	0	NETO2	-	intron-exon	exon,gene,transcript,CDS	hsa_circ_0039237	Gm12878	NM_018092	Salzman2013
chr14:69975715-70023447:+	2.40206	-4.71142	1.60686	-2.93207	0.00336709	0.0743247	1.12887	not-significant	chr14	69975715	70023447	+	0	0	2.02176	0	0	0	0	5.87524	5.37091	0	7.39685	4.43672	4.76665	0	0	0	0	0	0	0	SMOC1	+	exon-exon	transcript,gene,exon,CDS	hsa_circ_0032357	Helas3	NM_001034852	Salzman2013
chr18:33209336-33293312:-	2.2185	-4.45997	1.52181	-2.9307	0.00338201	0.0744425	1.12818	not-significant	chr18	33209336	33293312	-	1.38342	0	1.48329	0	3.12189	1.18117	5.97601	0	7.31846	5.90604	0	0	0	0	0	0	0	0	0	0	CCDC178	-	intron-intron	gene,transcript	novel
chr6:34288666-34392342:+	4.69252	-4.58868	1.5678	-2.92682	0.00342446	0.0751641	1.12399	not-significant	chr6	34288666	34392342	+	0	0	0	0	0	0	7.75058	7.32909	6.08026	5.50665	3.98319	0	6.49811	0	0	0	4.00398	0	0	3.26749	not_annotated	+	intergenic-intergenic	not_annotated	novel
chr2:240672107-240700356:-	4.73621	-4.9576	1.6946	-2.92553	0.00343874	0.0752647	1.12341	not-significant	chr2	240672107	240700356	-	0	0	0	0	0	0	7.12053	6.34676	5.76878	4.03865	8.26355	3.07881	0	0	4.13314	0	0	0	0	0	not_annotated	-	intergenic-intergenic	not_annotated	novel
chrX:54774493-54841748:+	2.29684	-3.49564	1.19559	-2.92377	0.00345824	0.075479	1.12217	not-significant	chrX	54774493	54841748	+	2.76853	0	2.93295	3.00586	2.67587	1.18117	5.97601	0	0	4.03865	7.27287	0	5.31693	3.33737	0	0	0	0	0	0	MAGED2,SNORA11	+	intergenic-intergenic	not_annotated	hsa_circ_0090839	Hsmm, H1hesc	NM_201222	Salzman2013
chr1:25617139-25686465:+	1.83058	-4.31519	1.47935	-2.91696	0.0035346	0.0767661	1.11483	not-significant	chr1	25617139	25686465	+	2.96814	0	3.75071	0	0	0	5.97601	0	3.9135	0	6.98747	4.43672	0	0	0	0	0	0	0	0	MAN1C1	+	intergenic-exon	not_annotated,UTR,exon,CDS,gene,transcript	novel
chr12:26335382-26818505:-	17.2262	-0.949979	0.325748	-2.9163	0.00354204	0.0767661	1.11483	not-significant	chr12	26335382	26818505	-	6.84673	6.87272	6.70949	5.45435	7.31158	5.6888	7.53041	7.5195	7.05902	7.45893	7.61681	6.82832	6.6868	5.42659	6.32205	6.02323	6.75208	5.4363	6.40501	7.29153	ITPR2,AC022509.2,AC055720.2	-	exon-exon	UTR,transcript,gene,exon	hsa_circ_0025645	Gm12878	NM_002223	Salzman2013
chr7:44876404-44884423:-	2.05771	2.91585	0.999988	2.91588	0.00354685	0.0767661	1.11483	not-significant	chr7	44876404	44884423	-	1.38342	6.39701	0	3.00586	0	2.6058	0	3.72984	0	0	0	0	4.76665	4.19839	4.13314	5.18451	0	3.97368	5.62257	3.26749	PURB,MIR4657	-	exon-exon	UTR,transcript,gene,exon	novel
chr7:99929448-99992587:+	4.06993	-5.1068	1.75246	-2.91408	0.00356738	0.076996	1.11353	not-significant	chr7	99929448	99992587	+	0	0	0	0	0	0	7.12053	5.87524	0	4.95226	8.05353	5.12138	0	0	0	2.92612	0	0	0	0	AC004522.1,AC004522.3,AC004522.2,RF00019,AZGP1P1,RF00561	+	exon-exon	transcript,gene,exon	novel
chr1:151364312-151372661:-	1.99593	-3.44406	1.18374	-2.90946	0.00362053	0.0773038	1.1118	not-significant	chr1	151364312	151372661	-	3.29803	4.20185	2.69138	0	3.45977	1.62946	6.95318	0	0	0	5.84535	5.12138	0	0	0	0	0	0	0	3.26749	SELENBP1	-	exon-exon	UTR,exon,gene,transcript	hsa_circ_0014154	Ag04450	NM_003944	Salzman2013
chr18:80160549-80247359:+	1.80249	-4.28667	1.47311	-2.90995	0.00361483	0.0773038	1.1118	not-significant	chr18	80160549	80247359	+	0	0	1.48329	0	0	0	4.10282	5.87524	6.5536	4.03865	4.89347	0	4.76665	0	0	0	0	0	0	0	AC139100.2,AC139100.1,PARD6G-AS1	+	intron-intergenic	gene,transcript,not_annotated	novel
chr19:21486154-21511858:+	2.27928	-4.08516	1.40413	-2.90938	0.00362144	0.0773038	1.1118	not-significant	chr19	21486154	21511858	+	0	0	0	1.52845	0	0	6.28887	6.13019	5.37091	0	5.84535	5.12138	3.86396	3.33737	0	0	0	0	0	0	AC010615.4,LINC00664	+	intron-intron	gene,transcript	hsa_circ_0050293	H1hesc	TCONS_l2_00013305	Salzman2013
chr9:18569137-18721716:+	2.82969	-3.84373	1.32102	-2.90966	0.00361821	0.0773038	1.1118	not-significant	chr9	18569137	18721716	+	2.253	0	3.13876	0	2.67587	0	5.97601	0	7.43256	6.21846	0	0	4.76665	0	0	2.92612	0	0	0	4.12181	MIR3152,ADAMTSL1,RN7SKP258	+	intron-exon	exon,gene,transcript,CDS	hsa_circ_0086428	Sknshra	NM_001040272	Salzman2013
chr7:30598796-30632373:+	3.7321	2.45825	0.845483	2.90751	0.00364319	0.0775551	1.11039	not-significant	chr7	30598796	30632373	+	4.23372	7.22985	4.26686	5.08692	3.45977	4.39812	0	0	0	0	0	3.07881	0	0	5.35703	5.39581	3.16051	6.28071	5.62257	4.65311	GARS	+	exon-exon	UTR,transcript,gene,exon,CDS	hsa_circ_0079724	K562, Gm12878, A549	NM_002047	Salzman2013
chr9:84702159-84811490:-	4.5655	-4.90287	1.68693	-2.90639	0.00365628	0.0776211	1.11002	not-significant	chr9	84702159	84811490	-	0	0	0	0	0	0	0	3.72984	6.33626	7.86988	7.61681	3.07881	5.71415	0	4.13314	0	0	0	0	0	not_annotated	-	intergenic-intergenic	not_annotated	novel
chr14:49586574-49683693:-	18.3316	-2.32069	0.798876	-2.90495	0.00367312	0.0777661	1.10921	not-significant	chr14	49586574	49683693	-	3.56526	5.68234	3.62064	4.73284	2.00896	3.64953	7.75058	8.41907	8.04822	4.95226	5.84535	6.98613	9.85161	5.42659	6.00898	4.63742	4.00398	7.05365	4.67835	4.12181	RPS29	-	intron-intron	gene,transcript	hsa_circ_0031779	K562, H1hesc, Gm12878	NM_002692	Salzman2013
chr1:193363221-193457750:+	1.62789	-4.12695	1.42307	-2.90004	0.00373119	0.0785673	1.10476	not-significant	chr1	193363221	193457750	+	0	0	2.02176	0	0	0	4.10282	3.72984	5.37091	6.4751	5.44661	3.91348	0	0	0	0	0	0	0	0	AL138778.1,LINC01031	+	exon-exon	transcript,gene,exon	novel
chr8:46107022-46127711:+	5.03466	-4.66622	1.60855	-2.90088	0.00372114	0.0785673	1.10476	not-significant	chr8	46107022	46127711	+	0	0	0	0	0	0	7.64469	6.34676	4.81941	5.90604	7.97612	3.07881	0	0	3.27781	0	0	0	4.67835	0	not_annotated	+	intergenic-intergenic	not_annotated	novel
chr8:23173903-23272184:+	3.12514	-3.54738	1.22534	-2.89501	0.00379143	0.0796201	1.09898	not-significant	chr8	23173903	23272184	+	1.38342	0	1.48329	2.07936	0	2.20721	5.97601	6.98602	6.9094	4.95226	5.44661	0	0	0	0	2.92612	0	0	0	4.12181	TNFRSF10A-AS1,R3HCC1,RPL23AP55,CHMP7,AC100861.1	+	intergenic-intron	gene,transcript,not_annotated	hsa_circ_0083664	H1hesc	NM_152272	Salzman2013
chr21:45649703-45789671:-	1.86543	-4.33461	1.49816	-2.89328	0.00381237	0.0796294	1.09893	not-significant	chr21	45649703	45789671	-	0	0	0	0	0	0	6.95318	3.72984	3.9135	4.03865	4.89347	5.3709	3.86396	0	0	0	0	0	0	0	not_annotated	-	intergenic-intergenic	not_annotated	novel
chr8:27395474-27439398:-	3.09576	-4.33578	1.49827	-2.89386	0.00380542	0.0796294	1.09893	not-significant	chr8	27395474	27439398	-	0	0	0	0	0	0	5.02012	5.16998	4.81941	7.19915	6.98747	0	4.76665	0	3.27781	2.92612	0	0	0	0	not_annotated	-	intergenic-intergenic	not_annotated	novel
chr19:33386967-33501001:+	4.19189	-5.14356	1.77874	-2.89169	0.00383173	0.0798191	1.09789	not-significant	chr19	33386967	33501001	+	0	0	0	0	0	0	6.28887	6.98602	5.37091	4.95226	8.05353	0	0	0	3.27781	0	0	0	0	0	not_annotated	+	intergenic-intergenic	not_annotated	novel
chr14:45813203-45816796:-	2.42316	-4.35326	1.50629	-2.89005	0.00385179	0.0800225	1.09679	not-significant	chr14	45813203	45816796	-	0	0	0	0	0	0	5.97601	6.13019	4.81941	4.03865	6.41372	5.76876	0	0	0	0	3.16051	0	0	0	not_annotated	-	intergenic-intergenic	not_annotated	novel
chr2:100006632-100104518:+	3.05263	-3.95935	1.37114	-2.88763	0.00388156	0.0803869	1.09481	not-significant	chr2	100006632	100104518	+	0	0	0	0	0	0	6.76383	5.56532	5.37091	5.90604	5.84535	3.07881	6.02523	0	0	3.74305	0	0	0	3.26749	not_annotated	+	intergenic-intergenic	not_annotated	novel
chr5:82279224-82353478:+	2.72898	-2.42843	0.841175	-2.88695	0.00389002	0.0803869	1.09481	not-significant	chr5	82279224	82353478	+	3.29803	4.20185	4.26686	2.76088	3.45977	3.56509	0	5.56532	3.9135	5.90604	5.84535	6.55359	0	0	0	0	3.16051	0	0	4.12181	ATP6AP1L	+	intergenic-exon	exon,gene,transcript,not_annotated	hsa_circ_0073229	Bj	NM_001017971	Salzman2013
chr9:70535344-70640660:-	3.59721	-2.93834	1.0181	-2.88608	0.00390067	0.0803932	1.09478	not-significant	chr9	70535344	70640660	-	5.1174	0	4.83269	0	5.34422	1.62946	4.10282	6.85077	0	0	6.41372	4.8194	6.28097	4.19839	0	5.18451	0	0	0	0	TRPM3	-	exon-exon	UTR,exon,gene,transcript,CDS	novel
chr1:204228083-204276858:-	2.98824	-2.95496	1.02606	-2.87992	0.00397781	0.0811419	1.09075	not-significant	chr1	204228083	204276858	-	3.56526	0	3.86991	4.2621	3.12189	2.91381	0	6.85077	3.9135	4.95226	7.13722	3.07881	4.76665	0	0	0	3.16051	0	0	0	PLEKHA6	-	exon-exon	transcript,gene,exon,CDS	hsa_circ_0016131	Sknshra	NM_014935	Salzman2013
chr11:112537385-112624039:+	4.19211	-3.99605	1.38737	-2.8803	0.00397301	0.0811419	1.09075	not-significant	chr11	112537385	112624039	+	0	0	0	0	0	1.18117	6.54581	6.85077	3.9135	6.6929	7.27287	0	5.31693	0	3.27781	0	0	3.13311	0	4.12181	AP003063.1	+	intron-exon	exon,gene,transcript	novel
chr19:8946719-8961368:-	3.66893	-4.58271	1.59229	-2.87807	0.00400121	0.0811419	1.09075	not-significant	chr19	8946719	8961368	-	0	0	0	0	0	0	5.97601	5.16998	6.33626	7.67899	5.44661	5.3709	0	0	4.13314	0	0	0	0	0	MUC16	-	exon-exon	transcript,gene,exon,CDS	hsa_circ_0049136	Helas3	NM_024690	Salzman2013
chr4:153222895-153330323:-	2.76672	-4.53133	1.57444	-2.87806	0.00400124	0.0811419	1.09075	not-significant	chr4	153222895	153330323	-	0	0	0	0	0	0	7.40629	4.62325	4.81941	5.50665	6.41372	3.07881	0	0	0	0	3.16051	0	0	0	not_annotated	-	intergenic-intergenic	not_annotated	novel
chr6:71222646-71330618:-	3.03686	-2.22955	0.774744	-2.87779	0.00400466	0.0811419	1.09075	not-significant	chr6	71222646	71330618	-	4.15532	4.20185	3.62064	1.52845	4.97829	2.20721	5.5759	5.87524	4.81941	5.50665	5.44661	0	5.71415	0	4.13314	4.9368	0	3.13311	0	0	AL589935.1,AL136164.2	-	exon-exon	exon,gene,transcript	novel
chr7:150707647-150796574:+	3.06137	-3.29713	1.14612	-2.87678	0.0040175	0.0811419	1.09075	not-significant	chr7	150707647	150796574	+	0	0	2.02176	0	3.12189	2.42123	6.95318	5.56532	6.08026	0	5.84535	3.91348	5.71415	4.19839	0	0	0	3.97368	0	0	not_annotated	+	intergenic-intergenic	not_annotated	hsa_circ_0082900	Gm12878	NM_001199577	Salzman2013
chr9:523893-626095:+	3.25231	-2.7946	0.969612	-2.88219	0.00394924	0.0811419	1.09075	not-significant	chr9	523893	626095	+	4.37874	0	3.13876	2.46279	4.3318	3.04548	7.27048	6.34676	0	0	3.98319	3.07881	6.28097	4.19839	0	0	4.53085	0	0	0	KANK1	+	intron-exon	UTR,exon,gene,transcript	hsa_circ_0086197	A549	NM_153186	Salzman2013
chr9:78420280-78556484:+	3.71215	-3.55729	1.23665	-2.87655	0.00402054	0.0811419	1.09075	not-significant	chr9	78420280	78556484	+	2.76853	0	1.48329	2.76088	0	0	7.53041	6.53502	0	5.90604	6.15736	0	5.31693	4.19839	0	2.92612	0	3.13311	0	0	not_annotated	+	intergenic-intergenic	not_annotated	novel
chr12:99386262-99444838:-	1.78645	-3.73092	1.29835	-2.87358	0.00405846	0.0815161	1.08876	not-significant	chr12	99386262	99444838	-	2.76853	0	3.13876	0	2.67587	2.42123	6.28887	0	5.76878	0	5.84535	4.8194	0	0	0	0	0	0	0	0	ANKS1B	-	exon-exon	transcript,gene,exon,CDS	hsa_circ_0027838	H1hesc, Bj	NM_152788	Salzman2013
chr3:108980129-109071224:+	2.95335	-4.63293	1.61232	-2.87346	0.00406007	0.0815161	1.08876	not-significant	chr3	108980129	109071224	+	0	0	0	0	0	0	7.84923	4.62325	3.9135	4.03865	6.41372	3.91348	0	0	0	2.92612	0	0	0	0	not_annotated	+	intergenic-intergenic	not_annotated	novel
chr17:17683546-17725814:-	2.32454	-4.65292	1.62013	-2.87194	0.00407966	0.0816984	1.08779	not-significant	chr17	17683546	17725814	-	0	0	0	0	0	0	5.5759	5.16998	6.08026	6.21846	6.15736	0	3.86396	0	0	0	0	0	0	0	not_annotated	-	intergenic-intergenic	not_annotated	novel
chr11:7660632-7709537:-	1.97802	-3.6824	1.28367	-2.86865	0.00412224	0.0823388	1.0844	not-significant	chr11	7660632	7709537	-	0	0	1.48329	0	2.00896	0	4.10282	5.56532	5.76878	4.95226	5.44661	5.76876	0	0	0	0	0	0	0	4.12181	CYB5R2	-	intergenic-exon	not_annotated,UTR,exon,CDS,gene,transcript	hsa_circ_0021073	Bj	NM_016229	Salzman2013
chr13:75560753-75796701:-	2.48639	-4.38522	1.53131	-2.8637	0.00418722	0.0832633	1.07955	not-significant	chr13	75560753	75796701	-	0	0	1.48329	0	0	0	6.95318	3.72984	0	5.90604	6.41372	5.3709	0	0	0	2.92612	0	0	0	0	not_annotated	-	intergenic-intergenic	not_annotated	novel
chr3:13702360-13715846:+	20.029	-4.28804	1.49749	-2.8635	0.00418995	0.0832633	1.07955	not-significant	chr3	13702360	13715846	+	0	0	0	0	0	0	8.97991	8.21391	8.58089	8.67195	9.41366	6.74242	6.49811	0	6.17399	4.25885	0	0	0	5.34494	LINC00620	+	intron-intron	gene,transcript	novel
chr12:28171984-28550086:-	3.46667	-4.87052	1.70253	-2.86075	0.00422644	0.0835609	1.078	not-significant	chr12	28171984	28550086	-	0	0	0	0	0	0	6.76383	5.87524	0	7.45893	0	5.76876	5.71415	0	0	0	0	3.13311	0	0	AC022364.1	-	intron-intron	gene,transcript	novel
chr18:46775490-46906966:+	2.33584	-4.66869	1.63174	-2.86118	0.00422072	0.0835609	1.078	not-significant	chr18	46775490	46906966	+	0	0	0	0	0	0	5.02012	7.10967	4.81941	4.95226	5.44661	0	5.31693	0	0	0	0	0	0	0	not_annotated	+	intergenic-intergenic	not_annotated	novel
chr10:72059294-72062856:-	1.98904	-3.36686	1.17739	-2.8596	0.0042417	0.0836403	1.07758	not-significant	chr10	72059294	72062856	-	1.38342	0	2.02176	1.52845	3.45977	1.62946	5.02012	6.70152	5.37091	0	5.84535	0	0	0	0	0	4.00398	0	0	0	SPOCK2	-	exon-exon	UTR,transcript,gene,exon	novel
chr4:26319616-26430905:-	2.55755	-4.42135	1.54656	-2.85884	0.00425199	0.0836403	1.07758	not-significant	chr4	26319616	26430905	-	0	0	0	0	0	0	6.95318	6.53502	0	4.95226	5.84535	3.91348	3.86396	0	0	0	3.16051	0	0	0	not_annotated	-	intergenic-intergenic	not_annotated	novel
chr10:74242738-74398579:-	2.00027	-4.44443	1.55532	-2.85756	0.00426913	0.0837654	1.07694	not-significant	chr10	74242738	74398579	-	0	0	0	0	0	0	5.97601	5.56532	5.37091	4.95226	0	5.12138	5.71415	0	0	0	0	0	0	0	not_annotated	-	intergenic-intergenic	not_annotated	novel
chr10:87151350-87191402:+	2.28845	2.41234	0.845906	2.85178	0.00434758	0.0840841	1.07529	not-significant	chr10	87151350	87191402	+	2.5351	0	3.31824	3.55659	0	3.04548	0	0	0	4.03865	0	3.07881	3.86396	3.33737	5.82262	4.63742	4.53085	5.4363	0	6.44389	SHLD2	+	exon-exon	UTR,transcript,gene,exon,CDS	hsa_circ_0019040	K562	NM_019054	Salzman2013
chr10:123392956-123397967:+	2.39522	-4.33459	1.51975	-2.85217	0.00434218	0.0840841	1.07529	not-significant	chr10	123392956	123397967	+	0	0	0	0	0	0	5.5759	6.53502	0	4.95226	5.84535	3.07881	6.28097	0	0	2.92612	0	0	0	0	LINC02641	+	intron-intron	gene,transcript	novel
chr17:82074186-82136692:-	4.651	-2.53363	0.887876	-2.85359	0.00432289	0.0840841	1.07529	not-significant	chr17	82074186	82136692	-	3.68213	4.20185	2.93295	4.51666	3.12189	2.20721	7.64469	3.72984	0	6.21846	6.63133	4.8194	6.49811	0	4.66484	3.74305	0	0	0	3.26749	FASN,CCDC57	-	intergenic-intron	gene,transcript,not_annotated	hsa_circ_0046327	Mcf7	NM_004104	Salzman2013
chr3:50159026-50182386:+	3.30801	-4.61065	1.618	-2.84959	0.00437754	0.0840841	1.07529	not-significant	chr3	50159026	50182386	+	0	0	2.02176	0	0	2.6058	7.12053	6.70152	0	0	6.63133	5.58351	5.31693	0	0	0	0	0	0	0	SEMA3F	+	exon-intron	UTR,transcript,gene,exon	hsa_circ_0065829	H1hesc	NM_004186	Salzman2013
chr4:73290663-73349896:+	1.63324	-3.75134	1.31642	-2.84965	0.00437671	0.0840841	1.07529	not-significant	chr4	73290663	73349896	+	2.5351	0	2.39804	0	2.00896	0	0	4.62325	0	0	7.13722	3.07881	4.76665	0	0	0	0	0	0	3.26749	AC053527.1	+	intron-intergenic	gene,transcript,not_annotated	novel
chr8:126838519-126938310:+	1.62874	-3.17515	1.11406	-2.85009	0.00437074	0.0840841	1.07529	not-significant	chr8	126838519	126938310	+	3.14274	0	3.62064	0	2.00896	2.6058	5.97601	5.16998	0	5.90604	0	4.8194	0	0	0	0	3.16051	0	0	0	PCAT1	+	intron-exon	exon,gene,transcript	novel
chr9:112058428-112160980:+	2.34745	-4.66586	1.6376	-2.84921	0.00438276	0.0840841	1.07529	not-significant	chr9	112058428	112160980	+	0	0	0	0	0	0	5.5759	5.16998	3.9135	6.6929	6.41372	0	4.76665	0	0	0	0	0	0	0	not_annotated	+	intergenic-intergenic	not_annotated	novel
chr9:134329319-134354767:-	1.93985	-4.37868	1.5366	-2.84959	0.00437755	0.0840841	1.07529	not-significant	chr9	134329319	134354767	-	0	0	0	0	0	0	7.27048	4.62325	3.9135	4.95226	3.98319	3.07881	3.86396	0	0	0	0	0	0	0	not_annotated	-	intergenic-intergenic	not_annotated	novel
chrX:2392354-2479716:-	6.81029	-2.38784	0.836645	-2.85407	0.00431636	0.0840841	1.07529	not-significant	chrX	2392354	2479716	-	3.43793	0	3.13876	3.70108	3.12189	2.20721	6.95318	8.32013	5.37091	4.03865	6.82036	6.08024	5.71415	3.33737	0	5.58005	4.00398	3.13311	0	5.59635	DHRSX	-	exon-exon	UTR,transcript,gene,exon,CDS	hsa_circ_0089803	Bj	None	Salzman2013
chr1:21425510-21482539:+	1.97833	-3.6412	1.27876	-2.84745	0.00440711	0.0841491	1.07495	not-significant	chr1	21425510	21482539	+	2.253	0	2.02176	0	2.00896	0	5.02012	0	0	6.88208	4.89347	3.07881	5.71415	4.19839	0	0	0	0	0	0	CROCCP5,NBPF3,HS6ST1P1	+	intergenic-exon	not_annotated,UTR,exon,CDS,gene,transcript	hsa_circ_0010516	K562, A549	NM_032264	Salzman2013
chr11:58709946-58732001:-	1.57656	-3.21655	1.12965	-2.8474	0.00440781	0.0841491	1.07495	not-significant	chr11	58709946	58732001	-	3.98434	0	3.62064	0	3.96126	2.42123	0	5.56532	0	4.95226	0	0	6.28097	0	0	0	0	0	3.78128	0	GLYAT	-	exon-exon	transcript,gene,exon,CDS	novel
chr9:87498000-87686968:-	6.2418	-4.38394	1.54224	-2.84259	0.00447491	0.0852207	1.06945	not-significant	chr9	87498000	87686968	-	0	0	0	0	0	0	5.97601	7.8383	5.37091	7.57315	7.97612	3.07881	0	0	0	3.74305	4.00398	0	0	3.26749	not_annotated	-	intergenic-intergenic	not_annotated	novel
chr6:150650728-150819774:-	2.64198	-4.46983	1.57371	-2.84032	0.00450689	0.0856199	1.06743	not-significant	chr6	150650728	150819774	-	0	0	0	0	0	0	4.10282	6.34676	7.19457	4.03865	5.44661	0	5.31693	0	0	0	0	0	0	3.26749	not_annotated	-	intergenic-intergenic	not_annotated	novel
chr12:9067745-9166233:-	10.7172	1.85055	0.651718	2.8395	0.00451844	0.08563	1.06737	not-significant	chr12	9067745	9166233	-	4.63109	8.63288	5.32342	4.59239	4.3318	4.53697	6.54581	0	4.81941	4.03865	3.98319	5.58351	4.76665	4.19839	6.45631	7.06429	7.08751	7.75154	5.22648	5.04018	A2M	-	exon-exon	UTR,transcript,gene,exon,CDS	hsa_circ_0025412	Helas3	NM_000014	Salzman2013
chr13:32074462-32202527:-	3.67375	-4.57924	1.6132	-2.83861	0.00453104	0.0856598	1.06722	not-significant	chr13	32074462	32202527	-	0	0	0	0	0	0	7.84923	0	4.81941	6.21846	5.44661	4.8194	6.02523	0	4.13314	0	0	0	0	0	not_annotated	-	intergenic-intergenic	not_annotated	novel
chrX:10939515-11110981:+	4.44019	-5.22316	1.84097	-2.83717	0.00455152	0.0858381	1.06632	not-significant	chrX	10939515	11110981	+	0	0	0	0	0	0	5.02012	3.72984	0	8.18935	7.71537	0	4.76665	0	0	0	0	0	0	3.26749	not_annotated	+	intergenic-intergenic	not_annotated	novel
chr4:165919834-166091341:+	8.7218	2.41942	0.853689	2.83408	0.00459577	0.0864628	1.06317	not-significant	chr4	165919834	166091341	+	5.15809	0	4.94513	2.07936	3.45977	4.74219	0	0	0	5.90604	3.98319	3.91348	3.86396	6.96683	6.98667	5.89009	5.86812	5.83492	8.96151	4.12181	TLL1	+	exon-exon	UTR,transcript,gene,exon,CDS	hsa_circ_0071391	Nhek	NM_012464	Salzman2013
chr17:17683546-17725814:+	2.08615	-4.04289	1.42694	-2.83325	0.00460767	0.0864774	1.0631	not-significant	chr17	17683546	17725814	+	0	0	1.48329	2.07936	0	1.18117	6.28887	0	3.9135	0	5.44661	5.12138	6.6868	0	0	0	0	0	0	0	RAI1	+	exon-exon	UTR,exon,gene,transcript	novel
chr17:59834209-59839905:+	3.44018	3.09572	1.09382	2.8302	0.00465196	0.0867664	1.06165	not-significant	chr17	59834209	59839905	+	1.38342	5.68234	2.39804	2.76088	2.67587	2.20721	0	0	3.9135	0	0	4.43672	0	0	5.05213	7.39427	6.92952	4.88338	0	0	VMP1	+	intron-exon	UTR,exon,gene,transcript,CDS	hsa_circ_0044888	Gm12878, A549	NM_030938	Salzman2013
chr9:13881899-14020147:-	2.61585	-3.73453	1.31968	-2.82988	0.00465658	0.0867664	1.06165	not-significant	chr9	13881899	14020147	-	1.89343	0	2.02176	0	2.00896	0	5.02012	5.56532	5.76878	6.88208	6.15736	0	0	0	0	4.25885	0	0	0	0	not_annotated	-	intergenic-intergenic	not_annotated	novel
chr9:62408055-62501472:-	2.14222	-3.98174	1.40668	-2.83059	0.00464627	0.0867664	1.06165	not-significant	chr9	62408055	62501472	-	0	0	1.48329	1.52845	0	0	5.97601	4.62325	0	6.4751	6.15736	4.8194	0	0	0	0	0	0	0	3.26749	FGF7P7,BX664725.1	-	intergenic-intergenic	not_annotated	novel
chr12:80388004-80673304:-	4.51043	-5.24615	1.85696	-2.82514	0.00472606	0.0868119	1.06142	not-significant	chr12	80388004	80673304	-	0	0	0	0	2.00896	0	5.5759	0	0	7.19915	8.55728	3.07881	0	0	0	0	0	0	0	3.26749	not_annotated	-	intergenic-intergenic	not_annotated	novel
chr3:185657286-185698347:-	2.28863	-3.58784	1.26896	-2.82739	0.00469291	0.0868119	1.06142	not-significant	chr3	185657286	185698347	-	2.5351	0	3.97993	3.00586	2.00896	0	4.10282	5.56532	0	6.4751	0	0	6.85364	0	3.27781	0	0	0	0	0	IGF2BP2	-	exon-exon	transcript,gene,exon,CDS	hsa_circ_0092369	H9	NM_006548	Zhang2013
chr4:9826420-10021414:-	9.97262	-2.18218	0.772325	-2.82547	0.0047211	0.0868119	1.06142	not-significant	chr4	9826420	10021414	-	5.0324	0	6.28762	1.52845	4.87018	5.19747	5.02012	6.85077	6.33626	7.33488	8.19689	5.3709	7.75947	0	6.6923	4.63742	0	5.4363	0	4.65311	SLC2A9	-	exon-exon	transcript,gene,exon,CDS	hsa_circ_0069174	Helas3	NM_001001290	Salzman2013
chr4:185593886-185690611:-	4.81061	-1.95912	0.693367	-2.82552	0.00472042	0.0868119	1.06142	not-significant	chr4	185593886	185690611	-	4.74238	0	5.14666	1.52845	4.3318	4.07219	0	4.62325	6.08026	5.90604	6.98747	5.3709	6.85364	5.12091	4.13314	5.18451	4.00398	3.13311	0	0	SORBS2	-	exon-exon	transcript,gene,exon,CDS	hsa_circ_0071582	H1hesc	NM_003603	Salzman2013
chr7:31864942-31880860:-	1.49599	-2.98316	1.0553	-2.82684	0.00470098	0.0868119	1.06142	not-significant	chr7	31864942	31880860	-	4.89469	0	4.57744	2.07936	4.97829	3.16583	0	4.62325	4.81941	4.95226	0	4.8194	0	0	0	0	0	0	0	0	PDE1C	-	exon-exon	exon,gene,transcript,CDS	hsa_circ_0079753	Gm12878, Bj	NM_001191056	Salzman2013
chr8:635465-716007:+	3.76842	-3.91599	1.38597	-2.82545	0.00472139	0.0868119	1.06142	not-significant	chr8	635465	716007	+	0	0	0	0	0	0	7.94156	3.72984	3.9135	6.21846	5.44661	4.8194	5.71415	0	3.27781	3.74305	0	0	0	3.26749	not_annotated	+	intergenic-intergenic	not_annotated	novel
chr2:159846040-160047905:+	3.64001	-4.57228	1.61903	-2.82409	0.0047415	0.0868902	1.06103	not-significant	chr2	159846040	160047905	+	0	0	0	0	0	0	5.02012	0	6.9094	6.4751	6.98747	3.07881	6.49811	0	0	0	4.00398	0	0	0	not_annotated	+	intergenic-intergenic	not_annotated	novel
chr3:172041109-172211501:+	12.6469	1.63481	0.579141	2.82282	0.00476034	0.0870303	1.06033	not-significant	chr3	172041109	172211501	+	4.15532	6.0835	5.14666	7.93418	5.49736	5.08139	0	5.16998	7.43256	5.90604	4.89347	4.8194	0	6.6506	7.62236	7.57862	6.5497	7.05365	7.28244	4.65311	FNDC3B	+	intron-intron	gene,transcript	hsa_circ_0067971	K562, Hepg2, Helas3, Bj, Ag04450, A549	NM_022763	Salzman2013
chr12:45154440-45158141:+	2.42126	-4.33993	1.53918	-2.81964	0.00480771	0.0874846	1.05807	not-significant	chr12	45154440	45158141	+	0	0	0	0	0	0	6.95318	4.62325	3.9135	6.6929	4.89347	4.43672	0	0	0	2.92612	0	0	0	0	not_annotated	+	intergenic-intergenic	not_annotated	novel
chrX:100509299-100606268:-	2.50722	-4.39305	1.55797	-2.81973	0.00480642	0.0874846	1.05807	not-significant	chrX	100509299	100606268	-	1.38342	0	0	0	0	0	5.02012	0	3.9135	6.21846	6.98747	0	6.28097	0	0	2.92612	0	0	0	0	not_annotated	-	intergenic-intergenic	not_annotated	novel
chr4:119217550-119291261:-	1.81404	-3.89273	1.38138	-2.81799	0.00483248	0.0875254	1.05787	not-significant	chr4	119217550	119291261	-	0	0	0	0	0	0	6.28887	5.16998	4.81941	4.95226	5.44661	3.07881	3.86396	0	0	0	0	0	0	3.26749	not_annotated	-	intergenic-intergenic	not_annotated	novel
chr7:144187181-144374970:-	9.10479	-2.35963	0.837235	-2.81836	0.00482696	0.0875254	1.05787	not-significant	chr7	144187181	144374970	-	2.253	0	3.62064	3.83227	3.96126	2.20721	8.11018	5.56532	7.729	7.04931	7.51102	3.07881	6.85364	0	3.27781	5.89009	4.00398	3.13311	4.67835	5.99667	CTAGE8,OR2A20P,ARHGEF35,OR2A42,ARHGEF34P,OR2A7,AC074386.1	-	exon-exon	exon,gene,transcript,CDS	novel
chr1:247190046-247200193:-	1.62785	3.79362	1.34745	2.81541	0.00487149	0.0880266	1.05539	not-significant	chr1	247190046	247200193	-	0	0	1.48329	0	0	1.18117	0	0	0	0	0	0	0	4.19839	3.27781	2.92612	6.84353	5.18621	0	5.04018	AL390728.4	-	exon-exon	exon,gene,transcript	novel
chr11:50569998-50659977:+	3.80812	-4.27766	1.52187	-2.81078	0.00494211	0.0885294	1.05291	not-significant	chr11	50569998	50659977	+	0	0	0	0	0	0	5.5759	7.32909	5.76878	6.88208	6.41372	3.91348	0	0	3.27781	0	4.00398	0	0	0	not_annotated	+	intergenic-intergenic	not_annotated	novel
chr12:105973519-106106525:+	3.82242	-4.64103	1.65085	-2.8113	0.00493421	0.0885294	1.05291	not-significant	chr12	105973519	106106525	+	0	0	0	0	0	0	6.54581	0	6.33626	7.19915	7.13722	0	4.76665	0	0	0	3.16051	3.13311	0	0	not_annotated	+	intergenic-intergenic	not_annotated	novel
chr2:176757320-176908419:+	4.56371	-3.63628	1.29391	-2.8103	0.0049496	0.0885294	1.05291	not-significant	chr2	176757320	176908419	+	1.38342	0	0	2.07936	0	2.42123	7.27048	3.72984	3.9135	6.88208	7.51102	0	6.28097	0	4.13314	4.25885	0	0	0	0	LINC01117	+	intron-intron	gene,transcript	novel
chr4:2304289-2354073:-	2.06821	-3.32893	1.18473	-2.80986	0.00495628	0.0885294	1.05291	not-significant	chr4	2304289	2354073	-	1.89343	0	2.39804	2.46279	2.67587	2.20721	5.97601	0	0	5.90604	6.82036	0	3.86396	0	0	0	0	0	0	3.26749	ZFYVE28,RN7SL589P	-	exon-intron	transcript,gene,exon,CDS	hsa_circ_0068917	K562	NM_001172657	Salzman2013
chr5:110568447-110735015:+	2.38343	-4.68556	1.66665	-2.81136	0.00493321	0.0885294	1.05291	not-significant	chr5	110568447	110735015	+	0	0	1.48329	0	0	0	7.27048	0	4.81941	5.90604	0	3.07881	6.02523	0	0	0	0	0	0	0	not_annotated	+	intergenic-intergenic	not_annotated	novel
chr1:37526564-37626110:+	2.56584	-4.31956	1.53848	-2.80767	0.0049901	0.0889291	1.05096	not-significant	chr1	37526564	37626110	+	0	0	2.39804	0	0	1.18117	0	5.87524	6.08026	5.90604	7.13722	0	0	0	0	0	0	0	0	3.26749	FTH1P1,DNALI1,AL513220.1,AL034379.1	+	intergenic-intergenic	not_annotated	novel
chr11:114603205-114625662:-	7.53721	-3.76144	1.34239	-2.80205	0.00507784	0.0899736	1.04589	not-significant	chr11	114603205	114625662	-	0	0	0	0	0	0	7.12053	6.53502	5.37091	7.67899	8.44685	5.76876	5.31693	0	3.27781	4.9368	0	4.49936	0	3.26749	not_annotated	-	intergenic-intergenic	not_annotated	novel
chr12:57234301-57237095:-	3.03954	3.25902	1.16323	2.8017	0.00508345	0.0899736	1.04589	not-significant	chr12	57234301	57237095	-	0	6.65439	0	4.16612	0	3.80473	0	5.16998	0	0	0	3.07881	0	5.67863	5.35703	0	6.18028	3.13311	5.93295	0	NDUFA4L2	-	intergenic-exon	UTR,exon,gene,transcript,not_annotated	novel
chr15:24548384-24624105:+	2.17507	-3.96238	1.41363	-2.80298	0.00506328	0.0899736	1.04589	not-significant	chr15	24548384	24624105	+	1.38342	0	0	0	2.67587	1.62946	6.28887	5.16998	0	7.04931	0	0	4.76665	0	0	0	0	0	0	3.26749	PWRN1,AC090983.2	+	exon-exon	transcript,gene,exon	novel
chr1:117810663-117924559:+	2.58579	-4.80591	1.71684	-2.79927	0.00512183	0.0900786	1.04538	not-significant	chr1	117810663	117924559	+	1.38342	0	0	0	0	0	4.10282	0	0	7.77759	5.84535	3.07881	5.31693	0	0	0	0	0	0	0	not_annotated	+	intergenic-intergenic	not_annotated	novel
chr17:64322525-64390678:-	6.30111	1.93339	0.690873	2.79848	0.00513442	0.0900786	1.04538	not-significant	chr17	64322525	64390678	-	3.43793	0	4.71072	3.70108	4.75328	6.2949	0	0	6.08026	0	0	3.07881	5.31693	6.6506	6.6923	6.93508	5.86812	6.28071	3.78128	6.56669	PECAM1	-	exon-exon	UTR,exon,gene,transcript	novel
chr8:140208265-140435240:-	8.70201	-1.44222	0.515222	-2.79922	0.0051226	0.0900786	1.04538	not-significant	chr8	140208265	140435240	-	5.27369	0	5.40429	5.53323	5.07885	4.70342	6.95318	7.5195	5.37091	6.4751	7.61681	5.58351	6.02523	5.42659	6.00898	3.74305	5.68239	4.49936	3.78128	4.12181	TRAPPC9	-	intron-exon	exon,gene,transcript,CDS	hsa_circ_0085696	K562	NM_031466	Salzman2013
chrX:55455112-55518085:-	2.23848	-3.4832	1.24471	-2.79839	0.00513575	0.0900786	1.04538	not-significant	chrX	55455112	55518085	-	1.38342	0	2.39804	0	0	0	5.02012	5.16998	7.05902	0	4.89347	3.91348	4.76665	0	0	0	0	3.13311	0	4.12181	USP51	-	intergenic-intergenic	not_annotated	hsa_circ_0090854	Huvec, H1hesc	NM_201286	Salzman2013
chr18:20950044-20979970:-	2.17025	2.53296	0.905694	2.79671	0.00516256	0.0902777	1.04442	not-significant	chr18	20950044	20979970	-	3.56526	0	2.93295	3.83227	2.00896	2.20721	0	0	0	0	0	3.07881	0	5.42659	5.82262	4.63742	4.91552	5.18621	5.93295	0	ROCK1	-	exon-exon	UTR,transcript,gene,exon	hsa_circ_0047055	Helas3	NM_005406	Salzman2013
chr19:21342454-21423416:+	1.98953	-3.45977	1.2373	-2.79622	0.00517035	0.0902777	1.04442	not-significant	chr19	21342454	21423416	+	2.253	0	2.69138	2.07936	4.15847	2.91381	5.02012	6.34676	5.37091	0	0	0	6.28097	0	0	0	0	0	0	0	AC010615.1,ZNF738,ZNF493,AC010615.4	+	intergenic-intron	gene,transcript,not_annotated	hsa_circ_0050288	K562, Gm12878	NR_027130	Salzman2013
chr15:32513911-32533912:-	6.79963	2.35451	0.843106	2.79267	0.00522757	0.0909947	1.04098	not-significant	chr15	32513911	32533912	-	4.63109	0	5.44308	7.53508	4.15847	5.27877	4.10282	5.16998	0	0	0	0	0	7.57551	5.82262	6.14511	4.91552	6.14686	6.90943	0	AC135983.2	-	intergenic-exon	transcript,gene,exon,not_annotated	hsa_circ_0034331	Gm12878	TCONS_l2_00008984	Salzman2013
chr5:181105232-181179747:+	1.9351	-4.38807	1.57154	-2.79222	0.00523483	0.0909947	1.04098	not-significant	chr5	181105232	181179747	+	0	0	0	0	0	0	5.97601	5.56532	0	4.95226	6.15736	4.43672	4.76665	0	0	0	0	0	0	0	OR2V2	+	intergenic-exon	UTR,transcript,gene,exon,not_annotated	novel
chr14:33150310-33267857:+	2.18307	-3.42827	1.2294	-2.78857	0.00529408	0.0912084	1.03997	not-significant	chr14	33150310	33267857	+	5.87127	0	5.32342	0	6.38939	3.37949	4.10282	0	0	0	4.89347	5.58351	0	0	0	0	0	0	0	3.26749	NPAS3	+	intron-exon	exon,gene,transcript,CDS	novel
chr15:89319880-89333913:-	1.48735	3.50823	1.25781	2.78916	0.0052845	0.0912084	1.03997	not-significant	chr15	89319880	89333913	-	0	4.20185	2.02176	1.52845	0	2.42123	0	0	0	0	0	0	0	0	4.13314	6.14511	5.86812	4.88338	0	0	POLG	-	intron-exon	UTR,exon,gene,transcript,CDS	hsa_circ_0036719	Gm12878	NM_002693	Salzman2013
chr7:159043039-159164799:+	3.44363	-4.8572	1.74079	-2.79022	0.00526716	0.0912084	1.03997	not-significant	chr7	159043039	159164799	+	0	0	0	0	0	0	0	6.70152	3.9135	6.6929	7.51102	5.3709	0	0	3.27781	0	0	0	0	0	not_annotated	+	intergenic-intergenic	not_annotated	novel
chr9:22029433-22127402:-	2.52841	-4.39553	1.57619	-2.78871	0.0052919	0.0912084	1.03997	not-significant	chr9	22029433	22127402	-	0	0	0	0	0	0	6.95318	4.62325	5.37091	6.88208	0	3.07881	3.86396	0	0	0	3.16051	0	0	0	not_annotated	-	intergenic-intergenic	not_annotated	novel
chr11:10797072-10808904:-	7.19761	1.46019	0.52398	2.78672	0.00532446	0.0913778	1.03916	not-significant	chr11	10797072	10808904	-	4.68781	5.68234	5.68881	5.53323	5.34422	5.08139	5.97601	0	4.81941	0	0	4.8194	0	6.39324	6.00898	6.63572	6.18028	6.40318	5.22648	7.21849	EIF4G2	-	exon-exon	UTR,transcript,gene,exon	hsa_circ_0021253	K562	NM_001172705	Salzman2013
chr6:168507407-168608239:-	5.29199	-4.75394	1.70604	-2.78654	0.00532743	0.0913778	1.03916	not-significant	chr6	168507407	168608239	-	0	0	0	0	0	0	5.97601	7.32909	0	8.18935	6.82036	4.8194	3.86396	0	0	0	0	0	0	4.65311	not_annotated	-	intergenic-intergenic	not_annotated	novel
chrUn_KI270741v1:61611-87837:+	5.31865	-3.67078	1.31878	-2.78345	0.00537834	0.0920479	1.03599	not-significant	chrUn_KI270741v1	61611	87837	+	0	0	1.48329	0	2.00896	0	6.28887	6.53502	0	7.67899	7.51102	5.76876	4.76665	0	4.13314	0	0	0	4.67835	4.12181	not_annotated	+	intergenic-intergenic	not_annotated	novel
chr12:102833835-102895402:-	4.03357	-2.63153	0.946168	-2.78125	0.00541494	0.0922677	1.03495	not-significant	chr12	102833835	102895402	-	5.74347	0	5.23775	0	5.26108	0	6.28887	6.13019	5.37091	6.21846	5.44661	4.8194	0	0	5.05213	5.18451	3.16051	0	0	0	PAH	-	intergenic-intron	gene,transcript,not_annotated	hsa_circ_0027926	Hepg2	NM_000277	Salzman2013
chr5:95736889-95788858:+	18.455	-2.19963	0.790837	-2.78139	0.00541263	0.0922677	1.03495	not-significant	chr5	95736889	95788858	+	9.03855	5.68234	8.64373	6.54092	9.18415	6.32072	6.95318	0	6.08026	4.95226	6.41372	7.059	4.76665	0	6.00898	6.25749	5.21876	4.49936	3.78128	0	RHOBTB3	+	exon-exon	UTR,transcript,gene,exon,CDS	hsa_circ_0073433	Gm12878, Ag04450, Sknshra, Mcf7	NM_014899	Salzman2013
chr3:58058257-58171629:+	4.45865	-1.55131	0.557954	-2.78036	0.00542995	0.092321	1.0347	not-significant	chr3	58058257	58171629	+	5.3459	4.20185	4.99822	4.51666	4.15847	4.29748	0	5.87524	6.08026	4.95226	5.44661	6.21392	6.49811	5.42659	0	3.74305	3.16051	3.13311	0	4.12181	FLNB	+	intron-exon	exon,gene,transcript,CDS	hsa_circ_0066289	Sknshra	NM_001164317	Salzman2013
chr10:17229279-17237593:-	2.31398	3.60883	1.29929	2.77754	0.00547729	0.0925185	1.03377	not-significant	chr10	17229279	17237593	-	0	0	0	0	0	0	0	0	3.9135	0	0	0	3.86396	4.19839	4.66484	4.25885	4.00398	6.14686	6.18821	5.99667	VIM-AS1	-	exon-exon	transcript,gene,exon	hsa_circ_0000221	cd_19, cd_34	NM_003380	Memczak2013
chr2:34562745-34644823:-	3.68526	3.89883	1.40346	2.77802	0.00546915	0.0925185	1.03377	not-significant	chr2	34562745	34644823	-	0	0	0	6.01762	0	4.66358	0	4.62325	0	0	3.98319	0	0	0	0	0	5.86812	4.49936	5.93295	7.77171	not_annotated	-	intergenic-intergenic	not_annotated	novel
chrX:78109865-78126822:+	2.95846	2.78165	1.00138	2.7778	0.00547281	0.0925185	1.03377	not-significant	chrX	78109865	78126822	+	3.14274	6.87272	4.08209	3.83227	3.12189	4.24439	0	0	0	0	0	0	0	6.39324	0	5.58005	4.00398	0	5.22648	5.04018	PGK1	+	intron-exon	exon,gene,transcript,CDS	hsa_circ_0091145	K562	NM_000291	Salzman2013
chr12:34315815-34327496:+	3.7452	-4.24168	1.52861	-2.77487	0.00552241	0.0925986	1.0334	not-significant	chr12	34315815	34327496	+	0	0	0	0	0	0	7.64469	4.62325	5.76878	4.03865	6.41372	3.91348	6.28097	0	0	0	0	0	0	4.65311	not_annotated	+	intergenic-intergenic	not_annotated	novel
chr15:72199051-72231736:-	9.26255	2.15478	0.776652	2.77444	0.0055297	0.0925986	1.0334	not-significant	chr15	72199051	72231736	-	4.23372	8.44127	4.773	5.08692	2.00896	3.9447	0	6.53502	0	0	0	5.3709	5.31693	4.19839	7.15408	4.63742	6.43676	6.71834	7.48643	5.59635	PKM	-	exon-exon	UTR,transcript,gene,exon	hsa_circ_0036177	Nhek, Huvec, Hsmm, Hepg2, Helas3, H1hesc, Gm12878, Bj, Ag04450, A549, Nhlf, Sknshra, Mcf7	NM_001206796	Salzman2013
chr19:9560533-9569129:-	1.87106	3.28807	1.1846	2.77569	0.00550848	0.0925986	1.0334	not-significant	chr19	9560533	9569129	-	2.253	0	2.69138	3.83227	0	2.91381	0	0	0	0	0	0	0	4.19839	0	0	4.00398	6.14686	4.67835	6.56669	ZNF121	-	exon-exon	UTR,exon,gene,transcript	hsa_circ_0006476	Hs68_RNase, Hs68_control	NM_001008727	Jeck2013
chr8:125650233-125725888:+	2.41905	-4.32507	1.55832	-2.77548	0.00551207	0.0925986	1.0334	not-significant	chr8	125650233	125725888	+	1.38342	0	2.02176	0	0	0	5.97601	0	3.9135	6.88208	6.82036	0	0	0	0	0	0	0	0	3.26749	AC016074.2	+	exon-exon	transcript,gene,exon	novel
chr17:20245926-20306082:+	2.0969	-2.83438	1.02238	-2.77233	0.00556558	0.0929991	1.03152	not-significant	chr17	20245926	20306082	+	1.38342	4.20185	2.69138	2.07936	2.00896	2.91381	4.10282	3.72984	5.37091	0	6.15736	3.07881	6.49811	0	0	0	0	0	0	3.26749	AC004702.1,SPECC1	+	exon-exon	transcript,gene,exon,CDS	hsa_circ_0042437	H1hesc, Ag04450, A549, Sknshra	NM_001243439	Salzman2013
chr12:120687466-120701745:+	4.52333	3.29743	1.19057	2.76963	0.00561193	0.0935723	1.02885	not-significant	chr12	120687466	120701745	+	0	7.95915	4.773	4.2621	3.73245	3.47532	0	0	0	0	0	0	0	6.6506	5.82262	5.58005	4.91552	0	0	5.59635	MLEC	+	exon-exon	UTR,transcript,gene,exon,CDS	hsa_circ_0028918	Bj	NM_014730	Salzman2013
chr1:153722145-153733835:+	1.7654	-4.26118	1.53934	-2.76819	0.00563693	0.0935875	1.02878	not-significant	chr1	153722145	153733835	+	0	0	2.69138	0	0	0	6.28887	4.62325	6.33626	0	0	5.12138	3.86396	0	0	0	0	0	0	0	INTS3	+	intergenic-intron	gene,transcript,not_annotated	hsa_circ_0014284	Gm12878	NM_023015	Salzman2013
chr6:144660222-144851165:-	3.26074	-4.78083	1.72672	-2.76873	0.00562756	0.0935875	1.02878	not-significant	chr6	144660222	144851165	-	0	0	0	0	0	0	0	4.62325	6.5536	6.21846	7.71537	4.43672	0	0	0	2.92612	0	0	0	0	not_annotated	-	intergenic-intergenic	not_annotated	novel
chr16:34590353-34664259:-	3.38468	-4.46259	1.61484	-2.76349	0.00571874	0.0945418	1.02438	not-significant	chr16	34590353	34664259	-	0	0	0	0	0	0	0	7.32909	6.08026	6.6929	6.15736	3.91348	3.86396	0	4.13314	0	0	0	0	0	not_annotated	-	intergenic-intergenic	not_annotated	novel
chr3:177021063-177174149:-	10.5569	1.53414	0.55502	2.76412	0.00570757	0.0945418	1.02438	not-significant	chr3	177021063	177174149	-	3.29803	6.65439	4.26686	5.41322	4.97829	4.18926	5.02012	5.56532	6.08026	5.90604	4.89347	6.08024	3.86396	6.52765	6.57913	7.2387	7.35948	4.49936	6.40501	7.96271	TBL1XR1	-	exon-exon	UTR,transcript,gene,exon	hsa_circ_0068034	Nhek, K562, Gm12878	NM_024665	Salzman2013
chr15:92094881-92151427:+	1.54679	-3.18445	1.15344	-2.76083	0.0057654	0.0949092	1.02269	not-significant	chr15	92094881	92151427	+	0	0	2.39804	0	2.00896	1.18117	5.5759	5.56532	5.37091	4.95226	0	4.43672	0	3.33737	0	2.92612	0	0	0	0	SLCO3A1	+	exon-exon	transcript,gene,exon,CDS	hsa_circ_0036950	Nhek, Sknshra	NM_013272	Salzman2013
chr6:105247093-105377519:-	2.53228	-2.72836	0.988215	-2.7609	0.00576424	0.0949092	1.02269	not-significant	chr6	105247093	105377519	-	1.38342	0	2.39804	3.00586	3.73245	2.20721	5.97601	4.62325	0	5.90604	4.89347	3.07881	6.6868	0	0	4.25885	0	0	0	3.26749	RPL35P3,PREP	-	intergenic-intron	gene,transcript,not_annotated	hsa_circ_0077531	Nhek	NM_002726	Salzman2013
chr2:169786621-169856304:-	2.52499	-3.42062	1.24079	-2.7568	0.00583696	0.0954803	1.02009	not-significant	chr2	169786621	169856304	-	0	0	2.69138	1.52845	0	2.76837	6.95318	5.56532	5.76878	0	6.15736	3.91348	0	0	0	2.92612	0	3.13311	0	0	not_annotated	-	intergenic-intergenic	not_annotated	novel
chr20:63850389-63926834:-	1.81016	-4.29686	1.55801	-2.75791	0.00581724	0.0954803	1.02009	not-significant	chr20	63850389	63926834	-	0	0	2.02176	0	0	0	0	6.13019	6.33626	5.50665	4.89347	3.91348	0	0	0	0	0	0	0	0	AL118506.1	-	intergenic-intergenic	not_annotated	novel
chr3:107645836-107805790:-	4.58747	-3.89495	1.4127	-2.75709	0.00583181	0.0954803	1.02009	not-significant	chr3	107645836	107805790	-	0	0	0	0	0	1.18117	6.54581	5.87524	3.9135	5.90604	8.05353	0	6.28097	0	0	3.74305	4.00398	3.13311	0	0	not_annotated	-	intergenic-intergenic	not_annotated	hsa_circ_0001323	cd_19	NM_020235	Memczak2013
chr16_KI270853v1_alt:1361200-1418055:-	2.1815	-3.48522	1.26497	-2.75518	0.00586594	0.0956388	1.01937	not-significant	chr16_KI270853v1_alt	1361200	1418055	-	2.253	9.65892	2.02176	0	3.12189	2.42123	0	4.62325	6.08026	0	0	7.25783	3.86396	0	0	0	0	3.97368	0	0	not_annotated	-	intergenic-intergenic	not_annotated	novel
chr3:123593526-123835935:+	7.13957	-2.95239	1.07169	-2.75489	0.00587126	0.0956388	1.01937	not-significant	chr3	123593526	123835935	+	1.38342	0	1.48329	0	3.12189	1.18117	6.54581	5.56532	3.9135	7.04931	8.44685	6.08024	6.85364	0	3.27781	2.92612	3.16051	3.13311	0	6.30966	MYLK-AS1	+	intron-intron	gene,transcript	novel
chr12:34331973-34407355:+	21.6547	-3.70287	1.3447	-2.75367	0.00589306	0.095679	1.01918	not-significant	chr12	34331973	34407355	+	0	0	0	0	0	0	8.74389	8.268	7.43256	8.11586	10.2728	6.33625	6.6868	0	4.66484	3.74305	3.16051	3.13311	3.78128	7.14156	not_annotated	+	intergenic-intergenic	not_annotated	novel
chr2:45720762-45789097:+	2.29973	-3.27347	1.19002	-2.75076	0.00594563	0.095679	1.01918	not-significant	chr2	45720762	45789097	+	1.38342	0	1.48329	1.52845	0	1.62946	4.10282	6.34676	6.33626	0	0	5.12138	6.02523	0	4.13314	0	0	3.13311	0	0	PRKCE	+	intron-intron	gene,transcript	hsa_circ_0054436	Huvec	NM_005400	Salzman2013
chr22:39312887-39318579:-	3.20728	3.71925	1.35213	2.75066	0.00594761	0.095679	1.01918	not-significant	chr22	39312887	39318579	-	2.76853	8.05153	2.39804	4.86079	2.67587	2.42123	0	0	0	0	0	0	0	0	4.66484	0	0	6.28071	0	3.26749	RPL3	-	exon-exon	UTR,transcript,gene,exon,CDS	hsa_circ_0063372	Hepg2, H1hesc	NM_000967	Salzman2013
chr7:40107678-40316855:-	3.29838	-3.44714	1.25255	-2.7521	0.00592146	0.095679	1.01918	not-significant	chr7	40107678	40316855	-	1.38342	0	0	0	0	2.42123	6.28887	6.34676	6.9094	4.95226	6.41372	3.07881	0	0	4.13314	2.92612	3.16051	0	0	0	MPLKIP,RF00019	-	intergenic-intergenic	not_annotated	hsa_circ_0079942	K562, H1hesc	NM_138701	Salzman2013
chr7:100990785-101004548:-	10.7102	-3.68274	1.33882	-2.75073	0.00594628	0.095679	1.01918	not-significant	chr7	100990785	101004548	-	0	0	0	0	0	0	7.64469	7.68769	6.08026	7.57315	8.70851	5.9329	7.26247	0	4.66484	5.39581	4.53085	3.97368	0	0	not_annotated	-	intergenic-intergenic	not_annotated	novel
chr9:116288676-116367754:+	3.06601	-2.87169	1.04351	-2.75196	0.00592397	0.095679	1.01918	not-significant	chr9	116288676	116367754	+	2.96814	0	4.26686	0	4.15847	1.62946	6.28887	0	4.81941	7.33488	4.89347	4.43672	0	0	3.27781	0	0	3.13311	0	5.04018	PAPPA	+	intron-intron	gene,transcript	hsa_circ_0088239	Helas3, Bj, A549, Sknshra	NM_002581	Salzman2013
chr14:20343069-20343412:-	67.5232	2.1324	0.775599	2.74937	0.00597108	0.095858	1.01837	not-significant	chr14	20343069	20343412	-	5.71649	11.5885	5.98005	5.60801	6.03649	6.05457	5.97601	8.64026	8.11809	0	0	7.19455	9.15558	9.72669	8.80318	9.09423	9.23248	9.29631	8.15848	9.12622	AL355075.4,RPPH1	-	exon-exon	transcript,gene,exon	hsa_circ_0006853	Hs68_RNase, Hs68_control	NR_002312	Jeck2013
chr5:172043275-172093960:-	2.58165	2.12766	0.774378	2.74757	0.00600383	0.0961851	1.01689	not-significant	chr5	172043275	172093960	-	3.14274	0	3.86991	4.97829	2.00896	4.58042	0	4.62325	0	0	3.98319	0	0	0	6.32205	3.74305	5.86812	5.18621	3.78128	5.04018	STK10	-	exon-exon	UTR,transcript,gene,exon	hsa_circ_0001555	cd_19, Hs68_RNase, Hs68_control	NM_005990	Jeck2013, Memczak2013
chr10:39370524-39469669:+	3.23736	-4.76456	1.73474	-2.74656	0.00602234	0.0962832	1.01645	not-significant	chr10	39370524	39469669	+	0	0	0	0	0	0	7.27048	0	6.74244	6.6929	4.89347	0	4.76665	0	0	2.92612	0	0	0	0	not_annotated	+	intergenic-intergenic	not_annotated	novel
chr1:70703720-70948413:+	8.75473	-2.2505	0.821322	-2.74009	0.00614218	0.0969778	1.01333	not-significant	chr1	70703720	70948413	+	7.03315	0	7.21424	0	6.93641	3.16583	7.53041	6.53502	4.81941	7.04931	5.44661	4.8194	5.31693	6.245	0	6.02323	3.16051	0	0	5.59635	LINC01788	+	intergenic-exon	transcript,gene,exon,not_annotated	hsa_circ_0004284	Hs68_RNase, Hs68_control	TCONS_00000976	Jeck2013
chr1:185572997-185772820:-	3.00349	-4.28684	1.56406	-2.74084	0.00612826	0.0969778	1.01333	not-significant	chr1	185572997	185772820	-	0	0	0	0	0	0	5.5759	5.56532	6.5536	6.6929	0	3.91348	6.28097	0	0	0	4.00398	0	0	0	LINC01350	-	intron-intron	gene,transcript	novel
chr10:4830650-5026121:+	9.765	-1.48305	0.540858	-2.74203	0.00610599	0.0969778	1.01333	not-significant	chr10	4830650	5026121	+	4.89469	0	6.75643	4.2621	6.2237	5.64859	7.12053	6.13019	6.08026	7.19915	7.51102	6.08024	6.28097	4.19839	6.45631	5.74338	0	5.18621	0	5.99667	AKR1E2	+	intron-intergenic	gene,transcript,not_annotated	hsa_circ_0017524	A549	NM_001040177	Salzman2013
chr15:75222795-75276424:+	2.35371	-4.55125	1.66025	-2.7413	0.00611967	0.0969778	1.01333	not-significant	chr15	75222795	75276424	+	0	0	0	0	0	1.18117	5.02012	6.13019	0	6.6929	6.41372	4.43672	0	0	0	0	0	0	0	0	RN7SL489P,GOLGA6C,AC113208.4	+	intergenic-intergenic	not_annotated	novel
chr5:135174042-135254587:-	2.40899	-3.96237	1.4463	-2.73966	0.00615022	0.0969778	1.01333	not-significant	chr5	135174042	135254587	-	0	0	0	0	0	0	5.97601	4.62325	4.81941	6.4751	6.41372	3.07881	3.86396	0	0	3.74305	0	0	0	0	not_annotated	-	intergenic-intergenic	not_annotated	novel
chr9:35657750-35658020:-	2.18211	3.20322	1.16906	2.74	0.00614394	0.0969778	1.01333	not-significant	chr9	35657750	35658020	-	2.253	5.68234	2.69138	2.07936	0	1.18117	0	0	0	0	0	3.07881	0	0	5.60854	0	5.68239	5.4363	0	6.30966	RMRP	-	exon-exon	transcript,gene,exon	novel
chr9:113479430-113536918:-	2.01503	-4.44461	1.62241	-2.73951	0.00615316	0.0969778	1.01333	not-significant	chr9	113479430	113536918	-	0	0	0	0	0	0	5.97601	6.13019	5.76878	5.90604	3.98319	3.07881	0	0	0	0	0	0	0	0	not_annotated	-	intergenic-intergenic	not_annotated	novel
chr18:48616256-48825065:+	8.61722	-2.27757	0.832188	-2.73685	0.00620313	0.0975674	1.0107	not-significant	chr18	48616256	48825065	+	2.96814	5.12456	3.62064	2.46279	4.62604	1.18117	6.95318	5.56532	7.05902	7.86988	7.51102	6.55359	6.28097	0	3.27781	2.92612	4.53085	3.97368	0	6.78477	CTIF,MIR4743	+	intron-exon	exon,gene,transcript,CDS	hsa_circ_0047616	Hepg2, A549	NM_001142397	Salzman2013
chr21:44538544-44697450:-	4.93843	-4.28843	1.56921	-2.73286	0.00627873	0.0985571	1.00631	not-significant	chr21	44538544	44697450	-	0	0	0	0	0	0	7.27048	5.56532	6.08026	5.90604	7.97612	3.91348	4.76665	0	0	0	0	4.88338	0	0	TSPEAR,KRTAP10-1	-	intron-exon	exon,gene,transcript,CDS	novel
chr1:91343430-91385834:-	1.83196	-3.37376	1.23551	-2.73066	0.00632078	0.0988035	1.00523	not-significant	chr1	91343430	91385834	-	4.57203	0	3.47748	1.52845	3.96126	2.42123	0	0	6.33626	0	0	0	6.6868	0	0	0	3.16051	0	0	0	HFM1	-	exon-exon	transcript,gene,exon,CDS	novel
chr12:19923198-20019701:+	2.46969	-3.49787	1.28089	-2.7308	0.00631802	0.0988035	1.00523	not-significant	chr12	19923198	20019701	+	1.89343	5.12456	2.02176	0	3.12189	2.42123	6.28887	0	0	6.21846	6.63133	0	4.76665	0	0	0	0	0	0	0	TCP1P3,AC024901.1	+	exon-exon	transcript,gene,exon	novel
chr14:54596550-54789151:-	6.11438	-3.75858	1.37685	-2.72983	0.00633665	0.0988035	1.00523	not-significant	chr14	54596550	54789151	-	0	0	0	0	0	0	5.02012	6.85077	6.5536	6.4751	7.13722	5.58351	7.84119	4.73238	4.13314	0	0	3.97368	0	0	not_annotated	-	intergenic-intergenic	not_annotated	novel
chr19:28057547-28063348:-	3.61083	-4.90397	1.79673	-2.72938	0.00634529	0.0988035	1.00523	not-significant	chr19	28057547	28063348	-	0	0	0	0	0	0	7.94156	5.16998	0	6.21846	6.63133	3.07881	0	0	0	0	0	0	3.78128	0	not_annotated	-	intergenic-intergenic	not_annotated	novel
chr11:58900732-58992803:-	1.98645	-4.42055	1.62022	-2.72836	0.00636493	0.098911	1.00476	not-significant	chr11	58900732	58992803	-	0	0	0	0	0	0	6.54581	3.72984	3.9135	6.21846	5.44661	4.8194	0	0	0	0	0	0	0	0	GLYATL2	-	intron-intron	gene,transcript	novel
chr4:9826420-10021414:+	6.52334	-3.70295	1.35808	-2.7266	0.00639902	0.0992423	1.0033	not-significant	chr4	9826420	10021414	+	0	0	0	0	0	0	4.10282	6.53502	6.08026	8.38969	6.98747	3.91348	7.13864	4.19839	4.66484	2.92612	4.00398	0	0	0	not_annotated	+	intergenic-intergenic	not_annotated	novel
chr8:118668450-118764999:+	1.71622	-3.81932	1.40133	-2.7255	0.00642046	0.0993765	1.00272	not-significant	chr8	118668450	118764999	+	1.38342	0	1.48329	0	2.00896	0	4.10282	0	0	4.95226	7.13722	4.8194	0	0	0	0	0	0	0	3.26749	SAMD12-AS1	+	exon-exon	transcript,gene,exon	hsa_circ_0085383	H1hesc	NR_038210	Salzman2013
chr5:68885018-68971077:-	2.23995	-3.84691	1.41226	-2.72394	0.00645086	0.0996484	1.00153	not-significant	chr5	68885018	68971077	-	0	0	2.02176	0	0	0	5.5759	4.62325	3.9135	7.04931	4.89347	5.12138	0	0	0	0	4.00398	0	0	0	AC093523.1	-	intron-intron	gene,transcript	novel
chr1:23109022-23169024:-	2.13989	-4.216	1.5494	-2.72105	0.00650747	0.0999616	1.00017	not-significant	chr1	23109022	23169024	-	0	0	1.48329	0	0	1.95129	4.10282	6.98602	0	0	5.84535	5.3709	5.31693	0	0	0	0	0	0	0	LUZP1	-	exon-exon	UTR,transcript,gene,exon	hsa_circ_0010847	Ag04450	NM_033631	Salzman2013
chr20:46150089-46212879:+	3.52321	-4.51798	1.66042	-2.72098	0.00650891	0.0999616	1.00017	not-significant	chr20	46150089	46212879	+	0	0	0	0	0	0	5.5759	7.22355	3.9135	4.03865	7.51102	0	5.31693	0	0	0	0	0	0	4.12181	not_annotated	+	intergenic-intergenic	not_annotated	novel
chr6:61010689-61020033:-	4.93674	-4.03671	1.48357	-2.72094	0.00650973	0.0999616	1.00017	not-significant	chr6	61010689	61020033	-	0	0	0	0	0	0	5.97601	5.87524	5.76878	8.18935	6.82036	5.12138	0	0	0	3.74305	0	3.97368	0	3.26749	not_annotated	-	intergenic-intergenic	not_annotated	novel
chr11:62992569-63015812:-	1.75497	-2.93456	1.07882	-2.72014	0.00652534	0.100004	0.999984	not-significant	chr11	62992569	63015812	-	4.98795	0	4.57744	2.07936	3.12189	0	0	5.56532	4.81941	4.95226	5.44661	0	0	0	0	0	0	0	0	4.65311	SLC22A8	-	exon-exon	UTR,transcript,gene,exon	novel
chr11:58900732-58992803:+	3.12496	-2.98016	1.09619	-2.71865	0.00655499	0.10026	0.998871	not-significant	chr11	58900732	58992803	+	4.51044	0	3.97993	1.52845	2.00896	2.20721	7.27048	0	0	7.04931	4.89347	0	3.86396	4.19839	0	0	3.16051	0	0	4.12181	not_annotated	+	intergenic-intergenic	not_annotated	novel
chr1:119262902-119294787:+	2.11002	-4.02678	1.48271	-2.71583	0.00661102	0.100919	0.996028	not-significant	chr1	119262902	119294787	+	1.38342	0	1.48329	1.52845	2.00896	1.95129	6.95318	6.34676	0	0	0	0	6.02523	0	0	0	0	0	0	0	WARS2-AS1	+	exon-intergenic	transcript,gene,exon,not_annotated	novel
chr1:54630734-54673186:+	1.50165	-2.66784	0.982795	-2.71455	0.00663668	0.101112	0.995198	not-significant	chr1	54630734	54673186	+	2.76853	0	3.62064	1.52845	4.15847	1.62946	4.10282	5.16998	0	0	0	4.8194	6.02523	0	0	0	4.53085	0	0	0	ACOT11,MROH7,MROH7-TTC4	+	exon-exon	UTR,transcript,gene,exon,CDS	novel
chr17:41866987-41918952:-	4.76694	2.38492	0.878843	2.71371	0.00665347	0.101169	0.994952	not-significant	chr17	41866987	41918952	-	2.96814	6.39701	3.97993	5.9329	0	4.34868	6.54581	0	0	0	0	0	0	6.86893	4.13314	5.89009	5.21876	6.51606	4.67835	3.26749	ACLY	-	exon-exon	UTR,exon,gene,transcript	hsa_circ_0043699	K562	NM_001096	Salzman2013
chr19:45011936-45032749:+	2.85875	2.22782	0.823697	2.70466	0.00683741	0.102167	0.990691	not-significant	chr19	45011936	45032749	+	2.253	5.68234	3.13876	5.41322	3.12189	4.34868	0	0	4.81941	0	4.89347	0	0	4.73238	6.79724	3.74305	4.53085	0	0	4.65311	RELB	+	exon-exon	UTR,transcript,gene,exon,CDS	hsa_circ_0051427	Hepg2, Gm12878	NM_006509	Salzman2013
chr2:208360197-208490680:-	3.63039	-4.19436	1.55012	-2.70582	0.0068135	0.102167	0.990691	not-significant	chr2	208360197	208490680	-	0	0	0	0	0	0	7.12053	5.56532	4.81941	6.21846	7.27287	0	3.86396	0	0	0	4.00398	0	0	3.26749	not_annotated	-	intergenic-intergenic	not_annotated	novel
chr5:122866195-123009048:-	1.89482	-4.35994	1.61079	-2.7067	0.00679557	0.102167	0.990691	not-significant	chr5	122866195	123009048	-	0	0	0	0	0	0	0	4.62325	6.9094	5.50665	4.89347	4.43672	3.86396	0	0	0	0	0	0	0	not_annotated	-	intergenic-intergenic	not_annotated	novel
chr6:35227580-35246259:+	1.77532	-3.87799	1.43321	-2.7058	0.006814	0.102167	0.990691	not-significant	chr6	35227580	35246259	+	2.96814	0	2.02176	0	2.00896	0	0	5.16998	5.76878	0	6.98747	0	0	0	0	0	3.16051	0	0	0	SCUBE3	+	exon-exon	transcript,gene,exon,CDS	hsa_circ_0076091	Ag04450	NM_152753	Salzman2013
chr6:80123419-80443538:+	5.17926	-1.50531	0.555793	-2.70839	0.006761	0.102167	0.990691	not-significant	chr6	80123419	80443538	+	4.51044	0	4.64562	3.21424	4.75328	3.2767	7.27048	5.56532	5.76878	5.90604	4.89347	5.9329	5.31693	4.73238	5.35703	4.9368	4.00398	3.97368	0	5.04018	BCKDHB	+	intron-exon	exon,gene,transcript,CDS	hsa_circ_0077168	K562, H1hesc, Bj, Ag04450	NM_183050	Salzman2013
chr6:89148525-89158380:+	1.76287	-3.82589	1.41278	-2.70806	0.00676778	0.102167	0.990691	not-significant	chr6	89148525	89158380	+	1.38342	0	2.39804	1.52845	2.00896	1.62946	7.27048	0	5.76878	0	0	3.91348	0	0	0	0	0	0	0	0	PM20D2	+	intron-exon	exon,gene,transcript,CDS	hsa_circ_0077297	Gm12878, Nhek	NM_001010853	Salzman2013
chr6:145815099-145955354:+	2.89803	-3.6099	1.33459	-2.70488	0.00683299	0.102167	0.990691	not-significant	chr6	145815099	145955354	+	0	0	0	2.07936	3.45977	1.18117	5.97601	6.53502	0	6.88208	0	4.8194	5.71415	0	0	4.25885	0	0	0	0	AL356599.1	+	exon-exon	transcript,gene,exon	novel
chr8:35724110-35774477:+	2.05982	-4.08751	1.50914	-2.70851	0.00675858	0.102167	0.990691	not-significant	chr8	35724110	35774477	+	1.89343	0	0	0	2.00896	0	5.02012	0	5.37091	6.6929	6.41372	0	0	0	0	0	0	3.13311	0	0	UNC5D	+	intron-exon	exon,gene,transcript	hsa_circ_0083921	H1hesc	NM_080872	Salzman2013
chr8:141136413-141192639:+	2.99901	2.11083	0.77973	2.70713	0.00678683	0.102167	0.990691	not-significant	chr8	141136413	141192639	+	1.89343	6.0835	4.26686	4.43672	3.12189	4.95513	0	4.62325	0	0	0	3.91348	0	0	5.60854	6.02323	5.68239	4.88338	4.67835	0	DENND3	+	intron-exon	exon,gene,transcript,CDS	hsa_circ_0085773	Helas3, Gm12878	NM_014957	Salzman2013
chr17:57674971-57683227:+	1.90983	-3.36745	1.24549	-2.70371	0.00685693	0.102256	0.99031	not-significant	chr17	57674971	57683227	+	1.38342	0	2.02176	0	3.12189	1.95129	0	3.72984	0	6.4751	0	5.58351	6.28097	0	0	0	4.00398	0	0	0	MSI2	+	exon-exon	transcript,gene,exon,CDS	hsa_circ_0044735	Gm12878	NM_138962	Salzman2013
chr20:25632158-25689069:+	2.52257	-2.10582	0.77904	-2.70309	0.00686973	0.102256	0.99031	not-significant	chr20	25632158	25689069	+	4.68781	5.12456	4.43053	3.70108	3.12189	2.76837	5.97601	5.87524	5.76878	0	3.98319	3.91348	3.86396	4.19839	0	0	0	0	0	0	ZNF337-AS1	+	exon-exon	transcript,gene,exon	hsa_circ_0059683	Bj	None	Salzman2013
chr2:239960264-240023209:+	1.91301	-3.98982	1.47702	-2.70127	0.00690755	0.102427	0.989586	not-significant	chr2	239960264	240023209	+	0	0	0	0	0	0	6.54581	4.62325	0	4.95226	4.89347	4.43672	5.71415	0	0	2.92612	0	0	0	0	not_annotated	+	intergenic-intergenic	not_annotated	hsa_circ_0001117	neutr	NM_004544	Memczak2013
chr4:47722453-47812331:-	1.6202	-3.1702	1.17353	-2.70141	0.00690466	0.102427	0.989586	not-significant	chr4	47722453	47812331	-	0	0	1.48329	2.07936	3.12189	1.62946	0	4.62325	6.33626	5.50665	4.89347	0	3.86396	0	0	0	0	0	3.78128	0	CORIN	-	intron-exon	exon,gene,transcript,CDS	hsa_circ_0069643	Gm12878	NM_006587	Salzman2013
chr6:13160204-13295388:+	3.02623	-2.47662	0.917177	-2.70026	0.00692848	0.10248	0.98936	not-significant	chr6	13160204	13295388	+	3.89053	0	3.31824	4.2621	0	3.2767	5.5759	6.53502	5.37091	4.95226	5.44661	5.3709	5.31693	0	0	0	0	4.49936	0	0	PHACTR1	+	exon-exon	transcript,gene,exon,CDS	hsa_circ_0002268	Hs68_RNase, Hs68_control, H1hesc, Sknshra	NM_030948	Jeck2013, Salzman2013
chrUn_KN707879v1_decoy:300-4306:+	6.37802	-4.65551	1.72437	-2.69983	0.00693752	0.10248	0.98936	not-significant	chrUn_KN707879v1_decoy	300	4306	+	0	0	0	0	0	0	5.97601	6.13019	6.74244	8.11586	7.80763	0	6.02523	0	0	0	4.91552	0	0	0	not_annotated	+	intergenic-intergenic	not_annotated	novel
chr14:20212558-20310152:-	3.00737	-4.0219	1.49089	-2.69764	0.0069832	0.102764	0.988158	not-significant	chr14	20212558	20310152	-	1.89343	0	0	2.07936	2.67587	0	7.27048	0	6.08026	0	7.13722	3.07881	0	0	4.13314	0	0	0	0	0	TTC5,AL356019.2	-	intergenic-intergenic	not_annotated	hsa_circ_0031100	Hepg2	NM_138376	Salzman2013
chr6:2359757-2454021:-	2.82828	-4.56607	1.6924	-2.69799	0.00697601	0.102764	0.988158	not-significant	chr6	2359757	2454021	-	0	0	0	0	0	0	0	5.56532	5.76878	6.6929	7.13722	4.43672	0	0	0	0	3.16051	0	0	0	AL031768.2	-	intron-intron	gene,transcript	novel
chr6:26124201-26285530:+	12.3453	1.80526	0.669622	2.69594	0.00701893	0.103095	0.986764	not-significant	chr6	26124201	26285530	+	3.68213	8.44127	4.26686	6.09764	4.15847	4.00987	5.97601	5.56532	6.74244	0	0	6.08024	5.31693	7.1447	5.05213	4.25885	6.5497	6.28071	7.57854	8.0495	HIST1H2AC	+	exon-exon	UTR,exon,gene,transcript,CDS	hsa_circ_0075885	Helas3	NM_003512	Salzman2013
chr1:108296783-108397472:+	4.53871	-4.21632	1.56497	-2.69419	0.00705591	0.103248	0.98612	not-significant	chr1	108296783	108397472	+	0	0	2.02176	0	0	0	5.97601	3.72984	5.37091	7.33488	7.97612	5.3709	0	0	0	4.63742	0	0	0	0	SLC25A24P1	+	intron-intron	gene,transcript	novel
chr2:195740766-195853528:-	1.7166	-3.43297	1.27398	-2.69467	0.00704578	0.103248	0.98612	not-significant	chr2	195740766	195853528	-	2.96814	0	2.02176	0	2.00896	2.91381	0	0	3.9135	6.21846	5.84535	4.8194	5.31693	0	0	0	0	0	0	0	DNAH7	-	exon-exon	UTR,exon,stop_codon,CDS,gene,transcript	novel
chr19:40582351-40583775:+	5.10011	2.13218	0.791799	2.69283	0.00708492	0.103477	0.985156	not-significant	chr19	40582351	40583775	+	4.30806	7.6401	4.50586	5.5711	4.48644	5.35573	0	3.72984	0	4.95226	0	3.07881	0	5.12091	6.17399	0	4.91552	6.71834	5.22648	0	SHKBP1	+	exon-exon	transcript,gene,exon,CDS	hsa_circ_0000936	cd_19, cd_34, neutr, Hs68_RNase, Hs68_control, K562, Huvec, Hsmm, Hepg2, Helas3, H1hesc, Gm12878, Bj, Ag04450, A549, Nhek, Nhlf, Sknshra, Mcf7	NM_138392	Jeck2013, Memczak2013, Salzman2013
chr15:101302571-101443660:-	10.9809	2.10549	0.782442	2.69092	0.00712559	0.103876	0.983486	not-significant	chr15	101302571	101443660	-	2.76853	7.06231	4.17745	8.93919	3.12189	5.90901	4.10282	3.72984	0	4.03865	3.98319	6.33625	6.85364	0	7.50334	5.39581	6.03263	5.99931	6.59344	4.65311	PCSK6	-	intron-intron	gene,transcript	hsa_circ_0037098	Hepg2	NM_002570	Salzman2013
chr11:64647350-64713943:-	2.47423	-3.82952	1.42374	-2.68976	0.00715028	0.104041	0.982797	not-significant	chr11	64647350	64713943	-	0	0	0	2.76088	0	0	5.02012	5.87524	5.37091	5.90604	6.41372	5.3709	0	0	0	0	3.16051	0	0	0	NRXN2	-	exon-exon	transcript,gene,exon,CDS	novel
chr14:101964711-102017147:-	3.40735	-4.84439	1.80158	-2.68896	0.00716746	0.104096	0.982567	not-significant	chr14	101964711	102017147	-	0	0	0	0	0	0	5.5759	8.32013	0	5.50665	0	3.91348	3.86396	0	0	0	3.16051	0	0	0	not_annotated	-	intergenic-intergenic	not_annotated	novel
chr1:244845247-244864434:-	9.53037	1.88187	0.700772	2.68542	0.00724389	0.105009	0.978772	not-significant	chr1	244845247	244864434	-	4.4461	7.06231	4.64562	5.45435	4.75328	4.6226	0	0	0	0	0	7.12836	5.31693	7.1447	6.6923	7.00113	6.31421	6.51606	7.82409	5.04018	HNRNPU	-	exon-exon	UTR,exon,gene,transcript,CDS	hsa_circ_0017270	K562	NM_031844	Salzman2013
chr1:243256124-243490297:-	4.92725	-4.27525	1.59268	-2.68432	0.0072678	0.10516	0.97815	not-significant	chr1	243256124	243490297	-	0	0	0	0	0	0	7.40629	7.22355	6.5536	4.03865	6.15736	0	6.85364	0	4.66484	0	0	0	0	3.26749	not_annotated	-	intergenic-intergenic	not_annotated	novel
chr16:68932374-69043921:-	1.80644	-4.28055	1.59544	-2.68299	0.00729667	0.105381	0.977236	not-significant	chr16	68932374	69043921	-	0	0	0	0	0	0	6.28887	5.56532	0	5.90604	4.89347	3.91348	3.86396	0	0	0	0	0	0	0	AC009137.1	-	intron-intron	gene,transcript	novel
chr17:11669064-11781174:-	2.94982	-4.63041	1.72761	-2.68024	0.00735696	0.105919	0.975025	not-significant	chr17	11669064	11781174	-	0	0	0	0	0	0	6.54581	6.53502	5.37091	4.03865	7.13722	0	0	0	0	2.92612	0	0	0	0	not_annotated	-	intergenic-intergenic	not_annotated	novel
chr3:54699634-54913086:+	3.90909	-3.20814	1.19732	-2.67943	0.00737482	0.105919	0.975025	not-significant	chr3	54699634	54913086	+	3.56526	0	4.17745	0	5.07885	0	4.10282	6.85077	3.9135	0	6.63133	6.65109	6.02523	0	0	5.58005	0	0	0	0	CACNA2D3	+	intron-exon	UTR,exon,gene,transcript,CDS	hsa_circ_0066207	H1hesc	NM_018398	Salzman2013
chr7:100952669-100957906:-	3.917	-4.32527	1.61395	-2.67993	0.00736374	0.105919	0.975025	not-significant	chr7	100952669	100957906	-	0	0	0	0	0	0	5.97601	6.70152	7.31846	5.90604	6.41372	4.8194	0	0	0	4.25885	0	0	0	0	not_annotated	-	intergenic-intergenic	not_annotated	novel
chr17:2127766-2251159:+	1.88417	-4.34165	1.62087	-2.67859	0.00739335	0.105989	0.974737	not-significant	chr17	2127766	2251159	+	0	0	0	0	0	0	5.97601	4.62325	6.5536	4.03865	4.89347	0	4.76665	0	0	0	0	0	0	0	not_annotated	+	intergenic-intergenic	not_annotated	novel
chr11:108158920-108210548:-	4.65956	1.64944	0.616497	2.67551	0.00746165	0.106296	0.973482	not-significant	chr11	108158920	108210548	-	4.15532	0	4.83269	4.66433	4.15847	4.70342	4.10282	3.72984	0	4.03865	0	0	5.31693	4.19839	7.0728	5.89009	5.21876	5.99931	5.22648	6.30966	NPAT	-	exon-exon	UTR,transcript,gene,exon,CDS	hsa_circ_0024186	Gm12878	NM_002519	Salzman2013
chr11:133919742-133946306:-	2.7562	-3.59923	1.34626	-2.6735	0.00750641	0.106296	0.973482	not-significant	chr11	133919742	133946306	-	2.5351	5.12456	0	2.76088	0	0	5.02012	3.72984	6.9094	5.50665	6.63133	3.91348	0	0	0	0	0	0	0	0	IGSF9B	-	exon-exon	transcript,gene,exon,CDS	hsa_circ_0024899	H1hesc	NM_014987	Salzman2013
chr12:91145462-91182799:-	1.74954	-3.3704	1.261	-2.6728	0.00752218	0.106296	0.973482	not-significant	chr12	91145462	91182799	-	3.29803	5.12456	3.86991	0	3.12189	0	0	0	4.81941	0	6.15736	3.07881	6.02523	0	0	0	0	0	0	0	DCN	-	exon-exon	UTR,transcript,gene,exon	hsa_circ_0027711	Ag04450	NM_001920	Salzman2013
chr17:42875014-42884686:-	2.17384	-3.28565	1.2286	-2.67431	0.00748843	0.106296	0.973482	not-significant	chr17	42875014	42884686	-	5.41467	0	4.773	0	4.62604	1.95129	0	0	6.5536	0	0	0	6.28097	0	0	0	4.00398	0	0	3.26749	LINC00671	-	intron-intron	gene,transcript	novel
chr2:159846040-160047905:-	5.14871	-1.89612	0.708334	-2.67687	0.00743126	0.106296	0.973482	not-significant	chr2	159846040	160047905	-	5.27369	0	5.40429	2.07936	5.34422	1.62946	6.76383	4.62325	6.33626	5.90604	3.98319	6.08024	6.02523	0	0	4.9368	5.86812	4.88338	0	4.65311	LY75,LY75-CD302	-	intron-intron	gene,transcript	hsa_circ_0056851	Gm12878	NM_001198759	Salzman2013
chr3:157226787-157317181:+	1.98113	-4.0383	1.50905	-2.67605	0.00744952	0.106296	0.973482	not-significant	chr3	157226787	157317181	+	1.38342	0	0	0	0	0	4.10282	0	6.5536	6.21846	5.44661	4.8194	0	0	0	0	3.16051	0	0	0	AC092944.1	+	intron-intron	gene,transcript	novel
chr7:13895512-13939246:+	1.82259	-4.29798	1.6081	-2.67271	0.00752419	0.106296	0.973482	not-significant	chr7	13895512	13939246	+	0	0	0	0	0	0	5.02012	0	3.9135	4.95226	6.82036	4.8194	4.76665	0	0	0	0	0	0	0	not_annotated	+	intergenic-intergenic	not_annotated	novel
chr8:133212864-133225583:+	1.57129	-4.09956	1.53357	-2.67322	0.00751269	0.106296	0.973482	not-significant	chr8	133212864	133225583	+	0	0	2.02176	0	0	0	0	5.87524	6.08026	0	3.98319	4.8194	5.31693	0	0	0	0	0	0	0	CCN4	+	exon-exon	UTR,transcript,gene,exon,CDS	novel
chr1:103565435-103761256:-	1.73929	-4.23313	1.58547	-2.66995	0.00758631	0.106403	0.973046	not-significant	chr1	103565435	103761256	-	0	0	0	0	0	0	0	6.13019	5.37091	5.50665	5.44661	3.07881	4.76665	0	0	0	0	0	0	0	not_annotated	-	intergenic-intergenic	not_annotated	novel
chr10:28118136-28246145:-	1.62973	-1.97891	0.741181	-2.66994	0.00758653	0.106403	0.973046	not-significant	chr10	28118136	28246145	-	4.37874	4.20185	3.97993	2.46279	3.73245	1.62946	5.02012	4.62325	0	4.95226	0	4.43672	3.86396	0	3.27781	0	0	3.13311	0	4.12181	MPP7	-	intron-intron	gene,transcript	hsa_circ_0018047	Nhek	NM_173496	Salzman2013
chr11:27047103-27147367:+	2.15603	-3.12947	1.17194	-2.67034	0.0075775	0.106403	0.973046	not-significant	chr11	27047103	27147367	+	2.76853	0	4.35103	0	3.45977	3.04548	0	0	5.37091	7.04931	4.89347	0	4.76665	4.19839	0	0	0	0	0	0	BBOX1	+	exon-exon	UTR,transcript,gene,exon,CDS	novel
chr14:22709760-22714436:-	1.908	-4.3567	1.63147	-2.67041	0.00757582	0.106403	0.973046	not-significant	chr14	22709760	22714436	-	0	0	0	0	0	0	5.97601	0	5.76878	6.4751	3.98319	3.07881	4.76665	0	0	0	0	0	0	0	AL160314.2	-	intron-intron	gene,transcript	novel
chr16:23068319-23124629:+	1.86819	-4.32757	1.62123	-2.66931	0.00760073	0.10641	0.973016	not-significant	chr16	23068319	23124629	+	0	0	0	0	0	0	6.54581	5.16998	3.9135	5.90604	0	3.07881	5.31693	0	0	0	0	0	0	0	not_annotated	+	intergenic-intergenic	not_annotated	novel
chr19:10140781-10218869:-	3.40993	3.15434	1.18312	2.66613	0.00767305	0.10667	0.971958	not-significant	chr19	10140781	10218869	-	3.14274	7.37994	3.47748	5.53323	3.73245	4.58042	0	0	0	0	0	0	0	0	5.05213	0	3.16051	0	3.78128	7.06029	DNMT1	-	exon-exon	UTR,transcript,gene,exon,CDS	hsa_circ_0049201	K562, Hepg2, Helas3, Gm12878, Ag04450, A549, Nhek	NM_001130823	Salzman2013
chr21:8394565-8471387:-	9.94668	-2.67638	1.00386	-2.66608	0.0076742	0.10667	0.971958	not-significant	chr21	8394565	8471387	-	2.5351	6.0835	0	0	3.73245	1.18117	7.53041	7.68769	7.729	6.21846	5.84535	4.43672	8.42197	0	5.05213	3.74305	4.91552	3.97368	0	5.04018	FP236383.3	-	intergenic-intergenic	not_annotated	novel
chr8:65719350-65788981:+	1.98847	-4.04472	1.51702	-2.66622	0.00767092	0.10667	0.971958	not-significant	chr8	65719350	65788981	+	0	0	1.48329	0	0	0	6.54581	3.72984	0	5.90604	0	3.91348	6.28097	0	0	2.92612	0	0	0	0	MTFR1	+	intron-intron	gene,transcript	novel
chr9:13113944-13176150:-	1.98058	-3.63345	1.36198	-2.66776	0.00763583	0.10667	0.971958	not-significant	chr9	13113944	13176150	-	1.89343	4.20185	3.13876	0	2.67587	0	0	6.85077	0	6.21846	0	5.12138	0	0	0	0	0	3.13311	0	0	MPDZ	-	exon-exon	UTR,transcript,gene,exon,CDS	hsa_circ_0086364	A549	NM_003829	Salzman2013
chrUn_GL000224v1:195-19325:-	16.8559	-3.32819	1.24893	-2.66485	0.00770235	0.10687	0.971144	not-significant	chrUn_GL000224v1	195	19325	-	0	0	0	0	0	0	8.18764	8.4661	7.31846	9.21991	8.44685	7.25783	6.49811	3.33737	4.13314	6.14511	4.00398	5.18621	0	5.81036	not_annotated	-	intergenic-intergenic	not_annotated	novel
chr13:94443436-94598177:-	2.87254	-2.55742	0.959934	-2.66416	0.00771799	0.106896	0.971038	not-significant	chr13	94443436	94598177	-	2.253	0	1.48329	3.00586	2.00896	1.95129	5.97601	5.56532	0	4.95226	6.63133	5.9329	4.76665	0	3.27781	4.25885	4.00398	0	0	0	DCT	-	exon-exon	UTR,transcript,gene,exon,CDS	hsa_circ_0030559	Gm12878	NM_014305	Salzman2013
chr1:76462392-76541175:-	2.96317	-4.25646	1.59908	-2.66182	0.00777201	0.107453	0.968782	not-significant	chr1	76462392	76541175	-	0	0	0	0	0	0	0	4.62325	6.08026	6.21846	4.89347	3.91348	7.37651	4.19839	0	0	0	0	0	0	not_annotated	-	intergenic-intergenic	not_annotated	novel
chr10:47403697-47454065:-	4.56164	-4.52677	1.7014	-2.66062	0.00779975	0.107454	0.968777	not-significant	chr10	47403697	47454065	-	0	0	0	0	0	0	7.94156	6.34676	5.37091	5.50665	7.27287	3.07881	0	0	0	0	0	0	0	4.65311	not_annotated	-	intergenic-intergenic	not_annotated	novel
chr10:115394659-115549536:+	4.29877	-4.08292	1.53456	-2.66065	0.00779901	0.107454	0.968777	not-significant	chr10	115394659	115549536	+	4.94207	0	4.99822	0	4.48644	0	0	6.53502	0	7.33488	7.61681	0	0	0	0	0	0	0	0	5.04018	ATRNL1	+	exon-exon	transcript,gene,exon,CDS	hsa_circ_0020096	Sknshra	NM_207303	Salzman2013
chr3:160087935-160094032:-	1.78121	-4.26828	1.60469	-2.65988	0.00781695	0.1075	0.96859	not-significant	chr3	160087935	160094032	-	0	0	0	0	0	0	5.5759	6.34676	3.9135	5.90604	3.98319	4.43672	0	0	0	0	0	0	0	0	IL12A-AS1	-	intron-intron	gene,transcript	novel
chr2:207081095-207165958:+	3.83865	-3.90937	1.47099	-2.65765	0.0078688	0.107544	0.968413	not-significant	chr2	207081095	207165958	+	0	0	0	0	0	0	0	6.85077	5.76878	6.6929	7.27287	3.07881	5.31693	3.33737	0	0	3.16051	0	0	4.12181	not_annotated	+	intergenic-intergenic	not_annotated	novel
chr4:169188402-169230404:-	2.40392	-3.70089	1.39261	-2.65752	0.00787181	0.107544	0.968413	not-significant	chr4	169188402	169230404	-	0	4.20185	2.02176	1.52845	0	1.18117	0	5.16998	5.37091	0	0	4.43672	7.58066	0	0	0	0	3.13311	0	0	SH3RF1	-	intron-intron	gene,transcript	novel
chr9:4808329-4966194:-	1.95452	-4.025	1.51438	-2.65786	0.00786392	0.107544	0.968413	not-significant	chr9	4808329	4966194	-	0	0	0	0	0	0	4.10282	4.62325	0	6.21846	6.63133	4.8194	3.86396	0	0	2.92612	0	0	0	0	not_annotated	-	intergenic-intergenic	not_annotated	novel
chr9:27354877-27538053:+	2.00649	-4.05415	1.52563	-2.65736	0.0078755	0.107544	0.968413	not-significant	chr9	27354877	27538053	+	1.38342	0	0	0	0	0	5.02012	6.34676	3.9135	6.21846	5.84535	0	0	0	0	0	0	3.13311	0	0	not_annotated	+	intergenic-intergenic	not_annotated	novel
chr14:70946915-71111262:+	8.82934	1.47953	0.55696	2.65644	0.00789713	0.10765	0.967984	not-significant	chr14	70946915	71111262	+	5.60323	6.39701	5.36442	5.45435	6.13313	5.19747	4.10282	0	3.9135	4.95226	0	5.58351	3.86396	5.67863	7.73232	6.63572	6.75208	7.38618	5.22648	5.59635	PCNX1	+	exon-exon	transcript,gene,exon,CDS	hsa_circ_0032382	Ag04450, Mcf7	NM_014982	Salzman2013
chr19:16076530-16105636:+	10.1146	2.11588	0.798168	2.65092	0.00802721	0.108941	0.96281	not-significant	chr19	16076530	16105636	+	3.56526	8.802	4.35103	4.97829	3.96126	3.56509	4.10282	4.62325	5.76878	0	0	5.9329	5.71415	0	5.35703	6.63572	4.00398	7.65624	5.22648	7.60979	TPM4	+	exon-exon	UTR,transcript,gene,exon,CDS	hsa_circ_0049856	Gm12878	NM_001145160	Salzman2013
chr2:164508455-164604637:-	2.98746	-2.87214	1.08356	-2.65064	0.00803385	0.108941	0.96281	not-significant	chr2	164508455	164604637	-	5.54308	0	5.09886	3.39573	5.34422	1.95129	0	0	0	6.21846	7.13722	3.07881	3.86396	0	0	4.9368	0	0	0	0	GRB14	-	exon-exon	transcript,gene,exon,CDS	hsa_circ_0056890	Helas3	NM_004490	Salzman2013
chr4:173373390-173477931:+	6.27257	1.86947	0.70513	2.65124	0.0080196	0.108941	0.96281	not-significant	chr4	173373390	173477931	+	3.56526	0	2.39804	5.53323	3.96126	6.00766	5.97601	4.62325	3.9135	4.95226	4.89347	0	3.86396	6.76389	5.82262	0	6.43676	4.49936	7.38804	6.30966	SAP30	+	exon-intergenic	not_annotated,transcript,gene,exon,CDS	novel
chr1:66734755-66919116:+	2.35313	-3.19249	1.20948	-2.63956	0.0083014	0.110205	0.9578	not-significant	chr1	66734755	66919116	+	0	0	1.48329	2.07936	0	1.62946	7.12053	3.72984	4.81941	0	5.44661	3.91348	5.71415	0	0	3.74305	3.16051	0	0	0	TCTEX1D1,SGIP1	+	intron-intergenic	gene,transcript,not_annotated	novel
chr10:132607915-132752668:-	5.06404	-3.69652	1.39747	-2.64516	0.00816528	0.110205	0.9578	not-significant	chr10	132607915	132752668	-	0	0	0	0	0	0	5.97601	7.32909	3.9135	5.90604	7.39685	6.98613	4.76665	0	4.66484	0	3.16051	0	0	4.12181	not_annotated	-	intergenic-intergenic	not_annotated	novel
chr14:76252051-76323934:+	2.04586	-3.31621	1.25392	-2.64467	0.00817695	0.110205	0.9578	not-significant	chr14	76252051	76323934	+	2.76853	0	0	0	2.00896	0	4.10282	4.62325	3.9135	5.50665	6.98747	3.91348	0	4.19839	0	0	0	0	0	3.26749	AC016526.2,AC016526.3,GPATCH2L,ESRRB	+	exon-exon	start_codon,UTR,exon,CDS,gene,transcript	novel
chr14:91869430-91947528:-	3.45005	-2.4662	0.933761	-2.64115	0.00826251	0.110205	0.9578	not-significant	chr14	91869430	91947528	-	3.79013	0	4.43053	0	4.48644	2.42123	5.02012	7.5195	3.9135	0	4.89347	5.9329	3.86396	0	0	0	4.53085	4.49936	0	4.65311	FBLN5	-	exon-exon	transcript,gene,exon,CDS	hsa_circ_0032971	Bj, Ag04450	NM_006329	Salzman2013
chr15:20208392-20245127:+	3.23396	-4.38238	1.6588	-2.64189	0.00824448	0.110205	0.9578	not-significant	chr15	20208392	20245127	+	0	0	0	0	0	0	6.28887	4.62325	6.08026	4.95226	7.71537	0	0	0	3.27781	0	0	0	0	3.26749	not_annotated	+	intergenic-intergenic	not_annotated	novel
chr19:8946719-8961368:+	4.60559	-3.82338	1.44694	-2.64239	0.00823242	0.110205	0.9578	not-significant	chr19	8946719	8961368	+	0	0	0	0	0	0	6.54581	6.34676	7.19457	5.90604	7.13722	4.43672	4.76665	0	4.66484	0	0	3.97368	0	0	not_annotated	+	intergenic-intergenic	not_annotated	novel
chr2:156191357-156250241:-	3.49103	-4.4136	1.67255	-2.63885	0.00831883	0.110205	0.9578	not-significant	chr2	156191357	156250241	-	1.89343	0	0	0	0	1.18117	8.26115	4.62325	0	0	5.44661	0	6.02523	0	0	0	0	0	0	4.12181	LINC01876	-	intron-intron	gene,transcript	novel
chr2:228895168-228903068:+	3.08191	-4.31487	1.63168	-2.64444	0.00818271	0.110205	0.9578	not-significant	chr2	228895168	228903068	+	0	0	0	0	0	0	5.02012	5.16998	6.33626	6.4751	7.27287	0	0	0	3.27781	0	0	3.13311	0	0	not_annotated	+	intergenic-intergenic	not_annotated	novel
chr5:73989893-74047011:+	3.12593	-4.3442	1.64397	-2.6425	0.00822962	0.110205	0.9578	not-significant	chr5	73989893	74047011	+	0	0	0	0	0	0	6.76383	4.62325	0	4.03865	7.27287	6.55359	0	0	3.27781	0	3.16051	0	0	0	not_annotated	+	intergenic-intergenic	not_annotated	novel
chr6:109183927-109267901:+	1.69773	-3.33614	1.26437	-2.63857	0.00832562	0.110205	0.9578	not-significant	chr6	109183927	109267901	+	2.253	0	1.48329	0	3.45977	1.18117	0	0	6.08026	6.6929	3.98319	0	3.86396	0	0	3.74305	0	0	0	0	CCDC162P	+	exon-exon	transcript,gene,exon	hsa_circ_0077580	Helas3	None	Salzman2013
chr7:37377845-37441358:-	1.72697	3.07408	1.16437	2.64012	0.00828775	0.110205	0.9578	not-significant	chr7	37377845	37441358	-	0	0	1.48329	4.06325	0	1.95129	0	0	0	0	0	0	4.76665	3.33737	6.00898	0	4.53085	5.4363	0	5.59635	ELMO1	-	intron-intron	gene,transcript	hsa_circ_0079886	Gm12878	NM_014800	Salzman2013
chr9:104914066-104914248:-	1.89571	4.1632	1.57621	2.64127	0.00825951	0.110205	0.9578	not-significant	chr9	104914066	104914248	-	0	4.20185	0	0	0	1.62946	0	0	0	0	0	0	0	6.39324	4.13314	0	0	6.40318	0	5.59635	ABCA1	-	intron-intron	gene,transcript	hsa_circ_0087819	Bj, A549	NM_005502	Salzman2013
chr9:121301924-121333227:+	8.56547	2.26919	0.859784	2.63926	0.00830874	0.110205	0.9578	not-significant	chr9	121301924	121333227	+	1.89343	8.802	2.93295	2.76088	2.67587	3.37949	5.02012	0	6.08026	0	0	4.8194	6.02523	5.67863	4.13314	7.18287	5.68239	5.83492	6.40501	5.81036	GSN	+	intron-exon	exon,gene,transcript,CDS	hsa_circ_0088339	Bj, Sknshra	NM_001127663	Salzman2013
chrX:130656581-130810554:-	4.69194	-3.31277	1.25339	-2.64305	0.0082163	0.110205	0.9578	not-significant	chrX	130656581	130810554	-	0	0	2.93295	3.55659	3.12189	3.56509	0	6.98602	7.31846	5.90604	7.39685	0	5.31693	0	0	0	4.91552	0	0	0	ENOX2	-	exon-exon	transcript,gene,exon,CDS	hsa_circ_0091526	K562	NM_182314	Salzman2013
chr14:61695507-61748231:-	2.98422	4.38919	1.66391	2.63788	0.00834264	0.110217	0.957751	not-significant	chr14	61695507	61748231	-	0	0	0	2.07936	0	3.80473	0	0	0	0	0	0	3.86396	0	5.05213	7.18287	7.53434	0	0	0	not_annotated	-	intergenic-intergenic	not_annotated	novel
chr14:102040236-102050787:+	20.219	2.02899	0.769321	2.63738	0.00835494	0.110217	0.957751	not-significant	chr14	102040236	102050787	+	6.64696	10.1307	7.45141	7.46642	6.64017	7.26334	5.97601	3.72984	0	0	0	4.8194	3.86396	6.07976	6.45631	6.02323	7.42015	7.05365	6.76007	5.99667	DYNC1H1	+	exon-exon	transcript,gene,exon,CDS	hsa_circ_0033367	A549, Sknshra	NM_001376	Salzman2013
chr1:22636627-22638973:+	1.77553	4.04271	1.53355	2.63617	0.00838477	0.11034	0.957266	not-significant	chr1	22636627	22638973	+	0	6.39701	0	0	0	1.62946	0	0	0	0	0	0	0	0	5.60854	4.63742	0	3.97368	0	5.99667	C1QA	+	exon-exon	UTR,transcript,gene,exon,CDS	novel
chr5:151659501-151676180:-	11.3314	2.18918	0.830542	2.63585	0.00839267	0.11034	0.957266	not-significant	chr5	151659501	151676180	-	3.56526	9.0461	5.23775	5.5711	4.62604	4.74219	4.10282	0	6.08026	0	0	0	6.85364	6.39324	5.60854	6.86586	3.16051	7.84093	4.67835	6.67985	SPARC	-	intergenic-exon	UTR,transcript,gene,exon,not_annotated	hsa_circ_0074636	Ag04450, Nhlf	NM_003118	Salzman2013
chrX:123863353-123911412:+	2.65951	2.37029	0.89986	2.63407	0.00843692	0.110735	0.955717	not-significant	chrX	123863353	123911412	+	3.98434	5.12456	2.93295	3.21424	4.15847	3.72924	0	0	0	0	0	0	0	4.73238	6.98667	4.63742	5.68239	3.13311	3.78128	4.12181	XIAP	+	intron-intron	gene,transcript	hsa_circ_0005276	Hs68_RNase, Hs68_control, Ag04450, A549	NM_001167	Jeck2013, Salzman2013
chr1:53095418-53101594:-	5.80487	-3.8798	1.47404	-2.63208	0.00848629	0.111195	0.953916	not-significant	chr1	53095418	53101594	-	0	0	0	0	0	0	5.5759	6.98602	5.76878	7.67899	7.51102	5.12138	6.02523	5.12091	0	0	0	3.97368	0	0	SLC1A7	-	intron-intron	gene,transcript	novel
chr1:119474879-119516430:+	2.88605	-4.21264	1.60128	-2.63079	0.0085187	0.111431	0.952992	not-significant	chr1	119474879	119516430	+	0	0	0	0	0	0	5.02012	5.16998	4.81941	6.88208	6.98747	0	4.76665	0	0	0	0	0	0	4.12181	not_annotated	+	intergenic-intergenic	not_annotated	novel
chr18:76361021-76463141:+	4.44311	-3.57208	1.3591	-2.62826	0.00858226	0.112074	0.950494	not-significant	chr18	76361021	76463141	+	0	0	0	0	0	0	6.54581	6.98602	6.08026	6.4751	6.82036	3.91348	5.31693	0	0	2.92612	4.53085	0	0	4.12181	not_annotated	+	intergenic-intergenic	not_annotated	novel
chr13:24160791-24284271:+	9.78807	-1.83545	0.699058	-2.6256	0.00864969	0.112331	0.949499	not-significant	chr13	24160791	24284271	+	4.84569	6.0835	5.28122	4.16612	5.76206	4.8526	0	4.62325	7.05902	7.33488	8.50312	5.12138	7.37651	3.33737	5.05213	4.63742	5.68239	5.83492	0	0	SPATA13,AL359736.1,MIR2276	+	exon-exon	UTR,transcript,gene,exon	hsa_circ_0029735	Ag04450	NM_001166271	Salzman2013
chr13:45336152-45341168:-	4.47256	1.83057	0.697542	2.62431	0.00868253	0.112331	0.949499	not-significant	chr13	45336152	45341168	-	4.84569	6.87272	5.28122	5.5711	3.73245	4.44591	0	0	0	0	0	3.07881	3.86396	3.33737	5.05213	4.9368	6.18028	5.18621	6.40501	5.59635	RF00322,TPT1	-	exon-exon	UTR,exon,gene,transcript,stop_codon	hsa_circ_0030160	K562, Helas3, H1hesc	NM_003295	Salzman2013
chr15:25212632-25438721:+	5.5523	-2.34441	0.892926	-2.62554	0.00865115	0.112331	0.949499	not-significant	chr15	25212632	25438721	+	3.14274	0	2.39804	1.52845	3.12189	2.42123	4.10282	5.87524	7.729	6.88208	5.84535	6.74242	4.76665	0	5.60854	5.18451	0	3.97368	0	4.12181	SNHG14,SNORD115-30,SNORD115-31,SNORD115-32,SNORD115-25,SNORD115-24,SNORD115-27,SNORD115-26,SNORD115-29,SNORD115-28,SNORD115-33	+	intron-intron	gene,transcript	hsa_circ_0034156	Hsmm, Hepg2, Gm12878	NR_003355	Salzman2013
chr3:56007181-56080984:-	1.54754	-4.05191	1.54267	-2.62656	0.00862524	0.112331	0.949499	not-significant	chr3	56007181	56080984	-	0	0	0	0	2.67587	0	5.5759	0	0	4.95226	6.15736	3.91348	5.31693	0	0	0	0	0	0	0	ERC2	-	exon-exon	transcript,gene,exon,CDS	novel
chr7:7786418-7933673:-	3.90368	-3.42077	1.30381	-2.62367	0.0086989	0.112331	0.949499	not-significant	chr7	7786418	7933673	-	0	0	0	2.07936	2.00896	0	7.53041	5.16998	3.9135	6.4751	6.82036	4.43672	3.86396	5.12091	0	2.92612	0	0	0	0	not_annotated	-	intergenic-intergenic	not_annotated	novel
chr7:11541419-11636961:+	1.71074	-4.19397	1.59804	-2.62445	0.00867886	0.112331	0.949499	not-significant	chr7	11541419	11636961	+	0	0	0	0	0	0	5.97601	3.72984	5.76878	4.95226	5.44661	0	4.76665	0	0	0	0	0	0	0	not_annotated	+	intergenic-intergenic	not_annotated	novel
chr9:32454492-32526107:+	1.64771	-4.14003	1.57806	-2.6235	0.00870315	0.112331	0.949499	not-significant	chr9	32454492	32526107	+	1.89343	0	2.02176	0	0	0	5.02012	3.72984	0	6.88208	0	0	5.71415	0	0	0	0	0	0	0	ACO1	+	exon-intergenic	UTR,transcript,gene,exon,not_annotated	novel
chr1:186828989-186966053:+	3.25175	-2.0243	0.773734	-2.61627	0.00888949	0.112716	0.948016	not-significant	chr1	186828989	186966053	+	3.79013	0	4.43053	3.70108	3.45977	4.00987	4.10282	5.87524	5.37091	7.19915	4.89347	4.8194	0	0	0	0	4.00398	3.97368	0	4.12181	PLA2G4A	+	exon-exon	UTR,transcript,gene,exon,CDS	hsa_circ_0015731	Hepg2, A549	NM_024420	Salzman2013
chr10:71816315-71851221:-	11.7026	1.65555	0.632796	2.61625	0.0088901	0.112716	0.948016	not-significant	chr10	71816315	71851221	-	4.68781	8.22025	5.58858	5.84288	4.62604	4.29748	5.97601	6.13019	0	4.03865	0	5.9329	6.02523	4.73238	7.15408	7.29244	5.86812	8.00463	3.78128	7.14156	PSAP	-	exon-exon	UTR,exon,gene,transcript	hsa_circ_0018689	Nhek, K562, Huvec, H1hesc, Gm12878, Bj, Ag04450, A549, Sknshra, Mcf7	NM_001042465	Salzman2013
chr11:134736778-134740916:-	1.86508	-3.93493	1.50159	-2.62051	0.0087798	0.112716	0.948016	not-significant	chr11	134736778	134740916	-	0	0	0	0	0	0	6.28887	5.56532	4.81941	5.90604	3.98319	3.91348	0	0	3.27781	0	0	0	0	0	not_annotated	-	intergenic-intergenic	not_annotated	novel
chr13:46126032-46158928:-	1.70554	2.64597	1.01161	2.6156	0.008907	0.112716	0.948016	not-significant	chr13	46126032	46158928	-	0	5.12456	2.69138	3.00586	0	3.47532	0	0	4.81941	0	0	0	0	0	4.66484	0	4.00398	3.97368	5.22648	5.81036	LCP1	-	exon-exon	UTR,transcript,gene,exon	hsa_circ_0030193	Gm12878	NM_002298	Salzman2013
chr14:61969728-62087647:+	1.58447	-2.84195	1.08626	-2.61627	0.00888975	0.112716	0.948016	not-significant	chr14	61969728	62087647	+	1.38342	0	3.47748	0	2.00896	1.18117	0	5.16998	5.76878	4.95226	4.89347	0	4.76665	0	4.13314	0	3.16051	0	0	0	SYT16	+	intron-intron	gene,transcript	novel
chr17:56814869-56825321:-	1.73613	-3.68529	1.40706	-2.61914	0.00881507	0.112716	0.948016	not-significant	chr17	56814869	56825321	-	2.5351	0	2.02176	2.07936	2.00896	1.62946	5.97601	7.10967	0	4.03865	0	0	0	0	0	0	0	0	0	0	C17orf67	-	exon-intron	transcript,gene,exon,CDS	novel
chr2:170400188-170519540:+	2.13239	-3.80554	1.45316	-2.61879	0.00882418	0.112716	0.948016	not-significant	chr2	170400188	170519540	+	3.43793	0	3.47748	0	2.67587	0	5.02012	7.5195	0	4.95226	0	0	0	0	0	3.74305	0	0	0	0	MYO3B	+	exon-exon	transcript,gene,exon,CDS	hsa_circ_0057005	Nhek	NM_138995	Salzman2013
chr3:45400245-45524108:+	3.24984	-2.65092	1.01169	-2.62028	0.00878581	0.112716	0.948016	not-significant	chr3	45400245	45524108	+	1.38342	0	3.47748	1.52845	2.67587	2.20721	6.28887	0	6.08026	4.95226	3.98319	3.91348	7.26247	0	5.05213	2.92612	4.00398	0	0	0	LARS2	+	exon-exon	UTR,transcript,gene,exon,CDS	hsa_circ_0065078	K562, Hepg2, Gm12878, A549	NM_015340	Salzman2013
chr5:99197140-99229846:+	17.0681	-3.44855	1.31805	-2.6164	0.00888618	0.112716	0.948016	not-significant	chr5	99197140	99229846	+	0	0	0	0	0	0	8.52262	8.72004	6.74244	7.77759	9.384	6.74242	7.13864	4.19839	6.17399	5.58005	0	4.49936	0	5.04018	not_annotated	+	intergenic-intergenic	not_annotated	novel
chr7:31710993-31747843:-	2.31704	-3.48263	1.33098	-2.61659	0.00888132	0.112716	0.948016	not-significant	chr7	31710993	31747843	-	2.5351	0	0	0	2.00896	0	6.54581	4.62325	6.08026	4.95226	0	5.76876	0	0	0	0	0	0	4.67835	3.26749	not_annotated	-	intergenic-intergenic	not_annotated	novel
chr9:133361535-133367423:-	2.22122	2.68806	1.02616	2.61952	0.00880537	0.112716	0.948016	not-significant	chr9	133361535	133367423	-	1.89343	5.12456	2.39804	3.55659	0	3.16583	0	0	0	0	0	0	5.31693	0	0	2.92612	4.91552	4.88338	4.67835	6.78477	SURF4	-	exon-exon	UTR,transcript,gene,exon	hsa_circ_0089362	K562, Bj	NM_033161	Salzman2013
chrX:1866271-1935118:-	1.78659	-2.9496	1.12768	-2.61564	0.00890594	0.112716	0.948016	not-significant	chrX	1866271	1935118	-	2.253	0	1.48329	2.46279	2.00896	1.18117	6.28887	5.16998	5.37091	0	0	0	5.71415	0	0	0	0	0	3.78128	3.26749	not_annotated	-	intergenic-intergenic	not_annotated	novel
chrX:63145325-63343289:-	3.77868	-3.73964	1.43064	-2.61397	0.00894975	0.113072	0.946643	not-significant	chrX	63145325	63343289	-	2.5351	0	2.69138	0	0	2.42123	0	7.22355	5.37091	4.03865	7.97612	0	0	0	0	4.25885	3.16051	0	0	0	not_annotated	-	intergenic-intergenic	not_annotated	novel
chrUn_GL000224v1:119739-179094:+	12.8262	-2.92066	1.11799	-2.61242	0.00899025	0.1134	0.945388	not-significant	chrUn_GL000224v1	119739	179094	+	1.38342	0	2.02176	0	2.00896	1.62946	5.97601	5.16998	0	8.25927	9.75226	5.58351	7.26247	5.12091	3.27781	3.74305	5.21876	5.4363	0	5.99667	not_annotated	+	intergenic-intergenic	not_annotated	novel
chr1:43538198-43623574:-	4.49656	-4.13542	1.58442	-2.61006	0.00905263	0.113633	0.944495	not-significant	chr1	43538198	43623574	-	0	0	0	0	0	0	7.40629	6.98602	5.37091	6.21846	7.13722	3.07881	0	4.19839	0	0	4.00398	0	0	0	not_annotated	-	intergenic-intergenic	not_annotated	novel
chr1:226145015-226183881:-	2.25086	2.15816	0.82671	2.61054	0.00903993	0.113633	0.944495	not-significant	chr1	226145015	226183881	-	1.89343	6.0835	2.93295	3.00586	2.00896	2.20721	4.10282	0	0	0	0	3.91348	3.86396	0	5.05213	4.63742	3.16051	3.97368	5.22648	5.81036	ACBD3	-	exon-exon	UTR,transcript,gene,exon	hsa_circ_0016702	A549	NM_022735	Salzman2013
chr2:241320203-241354123:+	7.26978	1.39746	0.53541	2.61008	0.00905206	0.113633	0.944495	not-significant	chr2	241320203	241354123	+	4.4461	7.37994	5.48085	4.97829	4.75328	5.25217	5.5759	5.56532	0	4.95226	0	5.12138	0	5.12091	4.13314	6.71658	6.75208	6.14686	6.59344	5.59635	SEPT2	+	exon-exon	UTR,transcript,gene,exon,CDS	hsa_circ_0059048	H1hesc	NM_001008491	Salzman2013
chr11:70272380-70326818:+	1.61523	-3.90827	1.49807	-2.60887	0.00908413	0.113661	0.944387	not-significant	chr11	70272380	70326818	+	0	0	1.48329	0	2.67587	1.62946	0	7.10967	4.81941	0	0	4.8194	3.86396	0	0	0	0	0	0	0	PPFIA1	+	intron-intron	gene,transcript	hsa_circ_0023313	K562	NR_045286	Salzman2013
chr15:89831250-89910819:-	6.1829	1.39995	0.536525	2.60929	0.00907307	0.113661	0.944387	not-significant	chr15	89831250	89910819	-	4.74238	6.0835	5.28122	4.51666	4.3318	5.1406	0	0	0	4.95226	5.84535	4.8194	3.86396	6.52765	7.3736	5.39581	5.46914	5.64934	5.22648	5.81036	AP3S2,ARPIN-AP3S2	-	exon-exon	UTR,exon,gene,transcript	hsa_circ_0002080	Hs68_RNase, Hs68_control, Nhek, K562, Hepg2, Helas3, H1hesc, Gm12878, Bj, Ag04450, A549, Sknshra	NM_001199058	Jeck2013, Salzman2013
chr19:34365250-34426103:-	1.86709	-3.91968	1.50298	-2.60794	0.009109	0.113738	0.944093	not-significant	chr19	34365250	34426103	-	0	0	0	0	0	0	5.5759	4.62325	0	4.03865	6.15736	4.8194	5.71415	0	0	0	0	0	3.78128	0	not_annotated	-	intergenic-intergenic	not_annotated	novel
chr2:229976241-230010934:+	2.31361	-3.66232	1.40451	-2.60754	0.00911955	0.113738	0.944093	not-significant	chr2	229976241	230010934	+	3.14274	0	2.39804	3.00586	3.12189	2.20721	0	5.87524	0	7.45893	5.44661	0	0	0	0	0	0	0	0	0	FBXO36	+	exon-exon	transcript,gene,exon,CDS	hsa_circ_0058589	A549	NM_174899	Salzman2013
chr2:187867101-187869938:+	1.81924	-4.28616	1.64412	-2.60696	0.00913498	0.113748	0.944056	not-significant	chr2	187867101	187869938	+	0	0	0	0	0	0	5.02012	3.72984	3.9135	5.50665	6.82036	0	4.76665	0	0	0	0	0	0	0	not_annotated	+	intergenic-intergenic	not_annotated	novel
chr11:86442821-86559823:+	2.91167	-3.86209	1.48305	-2.60416	0.00920991	0.114498	0.941204	not-significant	chr11	86442821	86559823	+	0	0	0	0	0	0	5.02012	5.16998	0	6.88208	6.41372	4.8194	6.02523	0	0	0	3.16051	0	0	4.12181	AP001831.1	+	intron-intron	gene,transcript	hsa_circ_0009016	Hs68_RNase, Hs68_control	NM_007173	Jeck2013
chr10:59650861-59703903:-	6.5516	-2.49637	0.958909	-2.60335	0.0092318	0.114586	0.940867	not-significant	chr10	59650861	59703903	-	7.83423	0	6.74095	1.52845	6.38939	3.72924	0	6.13019	7.05902	0	0	0	6.6868	4.19839	0	3.74305	5.21876	4.49936	5.22648	0	SLC16A9	-	exon-exon	UTR,exon,gene,transcript	hsa_circ_0018432	H1hesc, Gm12878	NM_194298	Salzman2013
chr2:182146669-182264414:+	1.99424	-4.03669	1.5522	-2.60062	0.00930566	0.114588	0.940861	not-significant	chr2	182146669	182264414	+	0	0	0	0	0	0	5.97601	6.13019	3.9135	6.4751	3.98319	3.07881	0	0	0	0	0	0	0	3.26749	not_annotated	+	intergenic-intergenic	not_annotated	novel
chr20:437426-459530:-	2.02082	-3.8564	1.48274	-2.60086	0.009299	0.114588	0.940861	not-significant	chr20	437426	459530	-	1.38342	0	1.48329	2.07936	2.67587	1.95129	0	7.60605	0	5.50665	0	3.91348	0	0	0	0	0	0	0	0	TBC1D20	-	exon-exon	UTR,transcript,gene,exon,CDS	hsa_circ_0059155	K562, Hepg2, Helas3, H1hesc, Gm12878, Bj, Ag04450, A549, Sknshra, Mcf7	NM_144628	Salzman2013
chr21:6369319-6372551:+	3.3034	-4.41107	1.69611	-2.6007	0.00930333	0.114588	0.940861	not-significant	chr21	6369319	6372551	+	0	0	0	0	0	0	6.54581	3.72984	6.33626	0	7.80763	3.07881	0	3.33737	3.27781	0	0	0	0	0	not_annotated	+	intergenic-intergenic	not_annotated	novel
chr4:13241481-13479526:-	10.2542	-2.05099	0.788144	-2.6023	0.00926006	0.114588	0.940861	not-significant	chr4	13241481	13479526	-	4.07238	4.20185	4.83269	4.43672	4.3318	4.53697	6.76383	6.53502	8.04822	8.45074	4.89347	0	7.4822	5.12091	6.6923	4.25885	4.91552	3.97368	0	0	not_annotated	-	intergenic-intergenic	not_annotated	hsa_circ_0069221	K562	NM_004249	Salzman2013
chr9:89013409-89089564:+	2.77271	-4.53343	1.74264	-2.60147	0.00928247	0.114588	0.940861	not-significant	chr9	89013409	89089564	+	0	0	0	0	0	0	5.5759	4.62325	3.9135	7.33488	6.82036	0	0	0	0	2.92612	0	0	0	0	not_annotated	+	intergenic-intergenic	not_annotated	novel
chr1:171614798-171678922:+	4.52272	2.78083	1.07014	2.59858	0.00936106	0.114605	0.940795	not-significant	chr1	171614798	171678922	+	0	0	2.02176	3.39573	3.73245	5.66884	5.02012	0	5.37091	0	0	0	0	7.05851	3.27781	4.25885	7.01068	0	5.22648	6.97417	MYOCOS	+	exon-exon	UTR,exon,gene,transcript	novel
chr10:24898034-24942436:-	3.11139	-3.69403	1.42142	-2.59883	0.00935432	0.114605	0.940795	not-significant	chr10	24898034	24942436	-	1.89343	5.12456	2.93295	0	2.67587	1.95129	0	0	0	5.50665	8.12699	0	4.76665	0	3.27781	0	0	0	0	0	PRTFDC1,RN7SKP241	-	intron-exon	exon,gene,transcript,CDS	hsa_circ_0017995	K562	NM_020200	Salzman2013
chr3:42050310-42211199:-	2.91454	-4.24167	1.63239	-2.59844	0.00936472	0.114605	0.940795	not-significant	chr3	42050310	42211199	-	0	0	0	0	0	0	5.02012	6.70152	4.81941	0	7.39685	0	5.31693	0	0	2.92612	3.16051	0	0	0	not_annotated	-	intergenic-intergenic	not_annotated	novel
chr5:150401656-150414093:-	6.5113	2.07301	0.797805	2.59839	0.00936608	0.114605	0.940795	not-significant	chr5	150401656	150414093	-	2.96814	0	5.40429	5.32729	2.67587	4.53697	0	5.87524	5.37091	0	0	0	3.86396	4.73238	6.45631	4.25885	6.03263	8.00463	5.93295	6.88257	CD74	-	exon-exon	UTR,transcript,gene,exon	hsa_circ_0074526	Gm12878	NM_001025159	Salzman2013
chrX:135137797-135234739:-	2.97371	-3.89109	1.49934	-2.5952	0.00945357	0.115494	0.93744	not-significant	chrX	135137797	135234739	-	0	0	0	0	0	0	6.95318	5.16998	5.37091	6.21846	6.15736	0	4.76665	0	0	2.92612	0	0	0	4.12181	AC234771.4,CT55	-	intergenic-intergenic	not_annotated	hsa_circ_0091594	K562	NM_017863	Salzman2013
chr1:43412066-43489679:-	4.42541	-4.49634	1.74215	-2.58092	0.00985384	0.115559	0.937197	not-significant	chr1	43412066	43489679	-	0	0	0	0	2.00896	0	4.10282	7.60605	3.9135	8.03844	6.15736	0	0	0	0	4.25885	0	0	0	0	not_annotated	-	intergenic-intergenic	not_annotated	novel
chr1:93562212-93706142:+	5.46334	-3.811	1.47016	-2.59223	0.00953571	0.115559	0.937197	not-significant	chr1	93562212	93706142	+	2.253	0	2.39804	0	0	0	7.84923	6.53502	5.76878	6.4751	7.61681	0	0	0	5.05213	0	4.00398	0	0	0	not_annotated	+	intergenic-intergenic	not_annotated	hsa_circ_0013216	Helas3	NR_034091	Salzman2013
chr10:112460524-112538330:+	2.57042	-3.24274	1.25831	-2.57706	0.00996436	0.115559	0.937197	not-significant	chr10	112460524	112538330	+	4.07238	0	3.75071	2.76088	3.12189	2.6058	0	0	3.9135	7.86988	4.89347	0	0	4.19839	0	0	0	0	0	0	VTI1A	+	exon-exon	transcript,gene,exon,CDS	hsa_circ_0020045	K562	NM_145206	Salzman2013
chr11:9462800-9527612:+	1.59751	-3.13001	1.21056	-2.58557	0.00972168	0.115559	0.937197	not-significant	chr11	9462800	9527612	+	1.89343	0	2.93295	2.07936	0	1.95129	6.28887	0	3.9135	5.90604	0	5.3709	0	0	0	0	3.16051	0	0	0	ZNF143	+	intron-intron	gene,transcript	hsa_circ_0021198	Gm12878	NM_003442	Salzman2013
chr11:22674850-22755953:+	2.09381	-2.31325	0.89298	-2.59049	0.00958403	0.115559	0.937197	not-significant	chr11	22674850	22755953	+	4.57203	0	4.71072	3.00586	3.73245	4.07219	5.97601	0	4.81941	4.95226	0	3.91348	5.71415	0	0	0	0	0	3.78128	0	GAS2	+	exon-exon	UTR,transcript,gene,exon,CDS	hsa_circ_0021516	Gm12878	NM_001143830	Salzman2013
chr13:92289072-92326237:+	1.68199	-3.79698	1.46525	-2.59135	0.00955988	0.115559	0.937197	not-significant	chr13	92289072	92326237	+	2.5351	0	1.48329	0	0	0	0	0	0	4.95226	7.13722	3.91348	4.76665	0	0	2.92612	0	0	0	0	GPC5	+	intron-intron	gene,transcript	novel
chr16:29820468-29848003:+	15.5534	2.08026	0.805343	2.58307	0.00979256	0.115559	0.937197	not-significant	chr16	29820468	29848003	+	6.07615	9.90164	6.5763	7.56353	6.03649	7.07904	0	0	5.37091	0	0	5.58351	5.71415	6.39324	5.05213	6.55005	6.03263	5.18621	5.62257	4.65311	MVP,PAGR1,AC120114.4	+	exon-exon	UTR,transcript,gene,exon,CDS	hsa_circ_0038937	Bj	NM_017458	Salzman2013
chr2:85313609-85354436:-	7.92362	1.56128	0.605322	2.57926	0.00990125	0.115559	0.937197	not-significant	chr2	85313609	85354436	-	4.51044	7.37994	4.71072	4.43672	4.48644	3.37949	0	5.56532	6.08026	4.03865	0	3.91348	5.71415	6.6506	7.23103	5.89009	4.91552	6.89572	6.59344	5.04018	TGOLN2,PEBP1P2,RETSAT,RF00019	-	intergenic-exon	not_annotated,UTR,exon,CDS,gene,transcript	hsa_circ_0001035	cd_19	NM_001206844	Memczak2013
chr2:111593594-111651498:-	2.74946	-4.5466	1.75307	-2.59351	0.00950031	0.115559	0.937197	not-significant	chr2	111593594	111651498	-	2.253	0	0	2.07936	0	0	6.28887	4.62325	0	4.03865	7.89433	0	0	0	0	0	0	0	0	0	AC017002.6,ANAPC1	-	exon-exon	UTR,transcript,gene,exon	hsa_circ_0003072	Hs68_RNase, Hs68_control	NM_001164463	Jeck2013
chr2:187464345-187554393:-	5.50914	1.78628	0.690754	2.58598	0.0097103	0.115559	0.937197	not-significant	chr2	187464345	187554393	-	3.98434	0	4.17745	5.77959	3.73245	4.98775	0	0	0	4.95226	3.98319	5.58351	4.76665	6.245	7.30407	5.18451	4.91552	0	6.90943	5.99667	TFPI	-	exon-exon	UTR,transcript,gene,exon	hsa_circ_0057336	K562, Helas3	NM_001032281	Salzman2013
chr20:25455673-25528346:-	4.19269	-2.58914	1.00342	-2.58032	0.00987083	0.115559	0.937197	not-significant	chr20	25455673	25528346	-	4.4461	5.12456	4.50586	3.21424	5.63578	2.6058	0	0	5.37091	4.03865	6.98747	0	7.58066	4.19839	4.66484	0	0	0	0	0	NINL	-	exon-exon	transcript,gene,exon,CDS	hsa_circ_0059679	H1hesc	NM_025176	Salzman2013
chr20:47206813-47351799:+	3.61128	-4.56107	1.7654	-2.58359	0.00977793	0.115559	0.937197	not-significant	chr20	47206813	47351799	+	0	0	0	0	0	0	7.53041	4.62325	0	0	7.13722	6.21392	5.31693	0	0	3.74305	0	0	0	0	not_annotated	+	intergenic-intergenic	not_annotated	novel
chr22:15351536-15470834:-	31.7016	-3.38747	1.3073	-2.5912	0.0095641	0.115559	0.937197	not-significant	chr22	15351536	15470834	-	0	0	0	0	0	0	8.89008	9.39068	7.31846	9.92657	10.0454	6.90938	8.1921	4.73238	7.15408	4.63742	4.91552	5.83492	0	6.44389	not_annotated	-	intergenic-intergenic	not_annotated	novel
chr22:46774236-47046975:-	9.43118	-3.42179	1.32706	-2.57848	0.00992347	0.115559	0.937197	not-significant	chr22	46774236	47046975	-	0	0	0	2.07936	0	0	6.28887	6.53502	7.19457	8.72234	7.71537	6.44901	6.49811	0	0	0	5.21876	5.18621	0	5.04018	not_annotated	-	intergenic-intergenic	not_annotated	novel
chr3:61979599-62292519:+	10.1547	-1.47594	0.571421	-2.58293	0.00979666	0.115559	0.937197	not-significant	chr3	61979599	62292519	+	4.89469	0	5.84177	2.76088	4.97829	5.1113	7.75058	5.87524	7.19457	7.19915	6.15736	5.9329	7.4822	6.07976	4.66484	5.18451	5.86812	6.14686	0	5.59635	PTPRG	+	intron-intron	gene,transcript	hsa_circ_0066413	H1hesc	NM_002841	Salzman2013
chr3:143552362-143655591:+	3.48076	-4.02106	1.55679	-2.58291	0.00979703	0.115559	0.937197	not-significant	chr3	143552362	143655591	+	0	0	0	1.52845	0	0	0	6.70152	7.53829	6.21846	5.44661	0	4.76665	0	0	0	3.16051	0	0	4.12181	not_annotated	+	intergenic-intergenic	not_annotated	novel
chr3:146469071-146543968:+	2.44109	-3.9646	1.53801	-2.57774	0.00994488	0.115559	0.937197	not-significant	chr3	146469071	146543968	+	0	0	0	0	0	0	5.97601	5.56532	6.5536	5.50665	0	4.43672	5.31693	0	4.13314	0	0	0	0	0	not_annotated	+	intergenic-intergenic	not_annotated	novel
chr4:23795596-23884861:+	2.51258	-4.38683	1.69901	-2.58199	0.00982327	0.115559	0.937197	not-significant	chr4	23795596	23884861	+	0	0	0	0	0	0	0	0	5.76878	6.4751	6.98747	5.3709	3.86396	0	0	0	0	0	0	3.26749	not_annotated	+	intergenic-intergenic	not_annotated	novel
chr4:105911149-105911732:+	2.03938	-3.26872	1.26256	-2.58896	0.00962675	0.115559	0.937197	not-significant	chr4	105911149	105911732	+	4.74238	4.20185	5.68881	0	6.17913	1.62946	0	0	3.9135	0	0	0	6.28097	0	0	3.74305	0	0	0	0	NPNT	+	intron-exon	exon,gene,transcript	novel
chr5:122336788-122403865:+	2.84399	-4.56107	1.76849	-2.57908	0.00990628	0.115559	0.937197	not-significant	chr5	122336788	122403865	+	1.38342	0	0	0	0	0	7.27048	0	5.76878	4.03865	7.13722	0	0	0	0	0	0	0	0	3.26749	AC119150.2,SNCAIP	+	exon-exon	UTR,transcript,gene,exon,CDS	hsa_circ_0073687	Ag04450	NM_005460	Salzman2013
chr6:43523869-43573601:+	1.69038	-3.59831	1.39628	-2.57706	0.00996454	0.115559	0.937197	not-significant	chr6	43523869	43573601	+	0	0	2.39804	1.52845	0	0	6.95318	4.62325	4.81941	0	4.89347	3.07881	0	3.33737	0	0	0	0	0	0	POLR1C	+	intron-intron	gene,transcript	novel
chr6:144403151-144577288:+	24.6231	1.18642	0.458957	2.58504	0.00973679	0.115559	0.937197	not-significant	chr6	144403151	144577288	+	7.08679	9.25482	7.55238	7.26169	7.60904	7.97802	5.5759	5.87524	5.76878	4.95226	5.44661	7.25783	4.76665	7.30304	6.6923	7.78017	6.65443	7.96541	7.89746	7.60979	UTRN	+	exon-exon	transcript,gene,exon,CDS	hsa_circ_0078068	Sknshra	NM_007124	Salzman2013
chr7:37921157-38043673:-	1.68205	-3.79873	1.47183	-2.58096	0.00985271	0.115559	0.937197	not-significant	chr7	37921157	38043673	-	0	0	0	0	0	0	5.02012	5.87524	0	5.50665	3.98319	5.3709	4.76665	0	3.27781	0	0	0	0	0	SFRP4	-	intron-intron	gene,transcript	novel
chr7:48843572-48928850:+	2.88066	-4.20862	1.62816	-2.58489	0.00974089	0.115559	0.937197	not-significant	chr7	48843572	48928850	+	0	0	0	0	2.00896	0	5.5759	6.98602	5.37091	7.04931	0	0	3.86396	4.19839	0	0	0	0	0	0	CDC14C,AC004899.2	+	intergenic-intergenic	not_annotated	novel
chr7:61900519-61957238:+	4.13761	-4.04879	1.57034	-2.5783	0.00992888	0.115559	0.937197	not-significant	chr7	61900519	61957238	+	0	0	0	0	0	0	7.75058	4.62325	0	7.04931	6.63133	4.43672	4.76665	0	0	3.74305	0	3.97368	0	0	not_annotated	+	intergenic-intergenic	not_annotated	novel
chr7:82327600-82421770:-	2.52771	-3.25397	1.25631	-2.59009	0.00959507	0.115559	0.937197	not-significant	chr7	82327600	82421770	-	2.76853	0	3.75071	3.21424	2.67587	1.62946	6.76383	5.56532	0	7.04931	0	0	0	0	0	0	0	3.97368	0	0	CACNA2D1	-	intron-exon	exon,gene,transcript,CDS	hsa_circ_0080932	Sknshra	NM_000722	Salzman2013
chr7:152783187-152853577:+	4.60126	-1.89888	0.735798	-2.58071	0.00985974	0.115559	0.937197	not-significant	chr7	152783187	152853577	+	3.29803	0	4.35103	3.95242	3.45977	3.64953	7.27048	4.62325	6.5536	6.6929	4.89347	3.91348	5.31693	3.33737	0	4.63742	4.53085	5.18621	0	0	ACTR3B	+	exon-exon	transcript,gene,exon,CDS	hsa_circ_0083060	K562	NM_020445	Salzman2013
chr8:120147806-120231618:+	2.00041	-3.62258	1.39958	-2.58833	0.00964412	0.115559	0.937197	not-significant	chr8	120147806	120231618	+	1.38342	0	2.02176	2.46279	0	0	6.28887	4.62325	6.33626	0	0	6.08024	0	0	0	0	0	0	0	3.26749	COL14A1	+	exon-exon	UTR,transcript,gene,exon,CDS	hsa_circ_0085416	H1hesc	NM_021110	Salzman2013
chr9:8375936-8607635:-	4.08589	-2.03639	0.789402	-2.57966	0.00988963	0.115559	0.937197	not-significant	chr9	8375936	8607635	-	4.84569	4.20185	4.17745	0	3.96126	3.16583	4.10282	6.70152	6.33626	6.6929	5.44661	0	4.76665	5.12091	4.13314	2.92612	0	4.49936	0	3.26749	PTPRD	-	exon-exon	transcript,gene,exon,CDS	hsa_circ_0086357	H1hesc	NM_002839	Salzman2013
chr9:40922002-40933259:+	2.97635	-4.63043	1.79362	-2.58161	0.00983403	0.115559	0.937197	not-significant	chr9	40922002	40933259	+	0	0	0	0	0	0	0	4.62325	3.9135	7.67899	6.98747	0	3.86396	0	0	0	0	0	0	3.26749	not_annotated	+	intergenic-intergenic	not_annotated	novel
chr9:113479430-113536918:+	3.71773	-2.95639	1.14496	-2.58209	0.00982033	0.115559	0.937197	not-significant	chr9	113479430	113536918	+	1.38342	5.12456	1.48329	2.07936	2.00896	1.18117	4.10282	7.60605	6.08026	0	6.63133	0	5.31693	0	4.13314	0	3.16051	0	0	3.26749	RGS3	+	exon-exon	UTR,transcript,gene,exon,CDS	hsa_circ_0088144	Hepg2, Mcf7	NM_144488	Salzman2013
chrUn_KI270741v1:99780-117110:+	1.80496	-4.27459	1.6514	-2.58846	0.00964053	0.115559	0.937197	not-significant	chrUn_KI270741v1	99780	117110	+	1.38342	0	0	0	0	0	5.02012	3.72984	0	6.21846	6.82036	3.07881	0	0	0	0	0	0	0	0	not_annotated	+	intergenic-intergenic	not_annotated	novel
chrX:17769775-17774083:-	2.80993	-3.82497	1.47626	-2.59098	0.00957037	0.115559	0.937197	not-significant	chrX	17769775	17774083	-	0	0	0	0	0	0	0	5.16998	6.74244	4.95226	6.82036	4.8194	5.31693	0	3.27781	3.74305	0	0	0	0	not_annotated	-	intergenic-intergenic	not_annotated	novel
chrX:80791854-80809662:-	2.63405	3.31493	1.28614	2.57744	0.00995363	0.115559	0.937197	not-significant	chrX	80791854	80809662	-	2.5351	7.75447	2.93295	3.39573	2.67587	3.72924	0	0	0	0	0	0	0	0	5.35703	4.25885	0	0	5.22648	0	BRWD3	-	exon-exon	transcript,gene,exon,CDS	hsa_circ_0091175	K562, Huvec, Hepg2, Helas3, H1hesc, Gm12878, Bj, Ag04450, A549, Nhek, Sknshra	NM_153252	Salzman2013
chr10:13108137-13137077:+	8.95306	2.2047	0.856906	2.57286	0.0100862	0.115877	0.936005	not-significant	chr10	13108137	13137077	+	5.96594	8.29775	5.55356	6.81785	5.26108	5.94265	0	0	0	0	4.89347	0	3.86396	6.76389	3.27781	0	6.43676	6.80976	7.16849	5.34494	OPTN	+	exon-exon	UTR,exon,gene,transcript,CDS	hsa_circ_0004856	Hs68_RNase, Hs68_control	NM_001008211	Jeck2013
chr13:40335893-40352649:-	2.22095	-4.35307	1.69166	-2.57326	0.0100746	0.115877	0.936005	not-significant	chr13	40335893	40352649	-	1.38342	0	0	0	0	1.62946	5.97601	6.13019	0	5.90604	6.63133	0	0	0	0	0	0	0	0	0	LINC00598	-	intron-intron	gene,transcript	hsa_circ_0030040	H1hesc	NR_024507	Salzman2013
chr18:8212911-8406509:+	7.42025	1.45504	0.565667	2.57225	0.010104	0.115877	0.936005	not-significant	chr18	8212911	8406509	+	3.68213	5.12456	4.71072	5.9329	3.96126	5.33053	5.02012	5.16998	0	4.95226	6.82036	0	4.76665	7.05851	6.45631	6.71658	6.65443	6.40318	4.67835	4.65311	PTPRM	+	intron-exon	UTR,exon,gene,transcript,CDS	hsa_circ_0046813	Bj, Ag04450, A549	NM_001105244	Salzman2013
chr2:172933151-173051829:-	5.3453	-4.39213	1.70753	-2.57221	0.0101051	0.115877	0.936005	not-significant	chr2	172933151	173051829	-	0	0	0	0	0	0	5.5759	6.53502	6.74244	8.11586	6.15736	0	6.28097	0	0	0	0	4.88338	0	0	not_annotated	-	intergenic-intergenic	not_annotated	novel
chr4:41372868-41433172:+	3.96161	-3.32258	1.29177	-2.57212	0.0101079	0.115877	0.936005	not-significant	chr4	41372868	41433172	+	3.14274	0	1.48329	0	0	2.6058	6.54581	6.70152	0	5.90604	5.84535	0	7.26247	4.73238	4.13314	0	0	0	0	0	LIMCH1,RPL12P20	+	intron-intron	gene,transcript	novel
chr6:151348711-151357835:+	8.14956	1.86251	0.723536	2.57418	0.0100478	0.115877	0.936005	not-significant	chr6	151348711	151357835	+	4.15532	6.0835	4.83269	5.23589	3.96126	4.24439	5.5759	0	5.76878	0	0	5.58351	4.76665	8.65864	5.35703	3.74305	5.68239	7.05365	5.93295	4.12181	AKAP12	+	exon-exon	UTR,transcript,gene,exon,CDS	hsa_circ_0078299	Sknshra	NM_005100	Salzman2013
chr7:66848489-66900897:+	2.64106	-2.68153	1.04212	-2.57315	0.0100777	0.115877	0.936005	not-significant	chr7	66848489	66900897	+	4.07238	0	3.13876	3.00586	2.67587	2.76837	4.10282	6.53502	0	6.4751	6.41372	0	0	0	4.13314	3.74305	0	0	0	0	AC027644.1	+	intergenic-intron	gene,transcript,not_annotated	hsa_circ_0004347	Hs68_RNase, Hs68_control	TCONS_l2_00025990	Jeck2013
chr9:133806081-133861432:-	2.7208	-2.65026	1.03043	-2.572	0.0101112	0.115877	0.936005	not-significant	chr9	133806081	133861432	-	3.14274	0	3.13876	2.76088	2.00896	3.16583	7.27048	4.62325	4.81941	0	6.15736	0	4.76665	0	0	2.92612	4.53085	0	0	0	VAV2	-	exon-exon	transcript,gene,exon,CDS	hsa_circ_0089399	Helas3, H1hesc	NM_001134398	Salzman2013
chr5:59382376-59565162:+	2.76805	-3.41631	1.32888	-2.57083	0.0101456	0.116099	0.93517	not-significant	chr5	59382376	59565162	+	1.38342	0	1.48329	0	0	0	0	0	5.37091	7.19915	5.84535	5.58351	5.31693	4.19839	3.27781	0	3.16051	0	0	0	not_annotated	+	intergenic-intergenic	not_annotated	novel
chr18:44701175-45038792:-	7.82924	-3.5821	1.39429	-2.56912	0.0101958	0.116331	0.934303	not-significant	chr18	44701175	45038792	-	0	0	0	0	0	0	6.54581	6.85077	5.37091	8.86372	7.51102	3.07881	5.31693	4.19839	0	4.63742	0	3.13311	0	5.04018	not_annotated	-	intergenic-intergenic	not_annotated	novel
chr2:211561903-211788159:+	2.93225	-4.24032	1.65039	-2.56929	0.0101909	0.116331	0.934303	not-significant	chr2	211561903	211788159	+	0	0	0	0	0	0	4.10282	0	3.9135	6.4751	7.39685	3.07881	6.28097	0	0	0	4.00398	0	0	0	not_annotated	+	intergenic-intergenic	not_annotated	novel
chr12:95208843-95211267:-	3.27083	2.21168	0.861129	2.56835	0.0102184	0.116418	0.93398	not-significant	chr12	95208843	95211267	-	2.76853	4.20185	3.13876	3.70108	4.97829	4.8526	0	0	3.9135	0	0	3.07881	0	6.96683	6.45631	0	5.86812	3.97368	3.78128	4.12181	FGD6	-	exon-exon	transcript,gene,exon,CDS	hsa_circ_0027765	Nhek, K562, Huvec, Hsmm, Hepg2, H1hesc, Bj, A549, Sknshra	NM_018351	Salzman2013
chr3:171101449-171228221:+	2.5248	-4.39832	1.71521	-2.56431	0.0103382	0.117267	0.930823	not-significant	chr3	171101449	171228221	+	0	0	0	0	2.67587	0	0	7.10967	0	6.88208	5.84535	3.07881	0	0	0	0	3.16051	0	0	0	not_annotated	+	intergenic-intergenic	not_annotated	novel
chrUn_GL000214v1:117286-137518:+	4.08087	-3.23716	1.26218	-2.56472	0.0103258	0.117267	0.930823	not-significant	chrUn_GL000214v1	117286	137518	+	0	0	0	0	0	0	5.02012	6.98602	7.53829	5.50665	6.15736	3.91348	3.86396	0	4.13314	3.74305	3.16051	3.13311	0	3.26749	not_annotated	+	intergenic-intergenic	not_annotated	novel
chrX:1396995-1441401:+	2.94912	-2.73079	1.06474	-2.56474	0.0103253	0.117267	0.930823	not-significant	chrX	1396995	1441401	+	2.253	0	1.48329	2.46279	3.45977	1.62946	4.10282	4.62325	5.76878	4.03865	0	5.3709	7.4822	0	0	2.92612	5.21876	0	0	0	ASMTL-AS1,LINC00106	+	intron-exon	exon,gene,transcript	hsa_circ_0089793	Helas3	None	Salzman2013
chr15_KI270905v1_alt:4708590-4748257:-	4.621	1.95882	0.764374	2.56265	0.0103877	0.117486	0.930015	not-significant	chr15_KI270905v1_alt	4708590	4748257	-	3.14274	0	3.97993	6.73688	5.26108	5.19747	0	0	3.9135	0	3.98319	4.8194	0	6.86893	5.35703	6.55005	4.00398	4.88338	5.93295	0	not_annotated	-	intergenic-intergenic	not_annotated	novel
chr19:8882460-8896391:-	2.85204	-4.24286	1.6554	-2.56305	0.0103757	0.117486	0.930015	not-significant	chr19	8882460	8896391	-	0	0	0	3.00586	0	0	5.02012	7.22355	5.76878	4.03865	6.63133	4.43672	0	0	0	0	0	0	0	0	MUC16	-	intron-intron	gene,transcript	hsa_circ_0049107	Hepg2	NM_024690	Salzman2013
chr2:120019077-120176331:-	3.47706	-3.54656	1.38435	-2.5619	0.0104101	0.117567	0.929715	not-significant	chr2	120019077	120176331	-	0	0	0	2.07936	0	1.18117	0	6.13019	5.76878	6.4751	6.15736	5.76876	6.49811	0	0	0	0	4.88338	0	0	not_annotated	-	intergenic-intergenic	not_annotated	novel
chr11:9779463-10081511:-	10.8164	-1.16566	0.45509	-2.56138	0.0104256	0.117572	0.929697	not-significant	chr11	9779463	10081511	-	6.15863	0	5.55356	5.08692	6.08562	5.56465	7.40629	7.76496	6.08026	6.88208	6.41372	5.3709	6.85364	5.12091	6.89506	4.9368	5.21876	3.97368	5.62257	5.99667	SBF2	-	exon-exon	UTR,exon,gene,transcript,CDS	hsa_circ_0007156	Hs68_RNase, Hs68_control	NM_030962	Jeck2013
chr5:140173643-140243772:-	1.62127	-3.74977	1.46448	-2.56049	0.0104525	0.117704	0.929207	not-significant	chr5	140173643	140243772	-	0	0	0	0	0	0	0	4.62325	5.37091	4.95226	3.98319	5.58351	5.71415	0	0	0	0	0	0	3.26749	not_annotated	-	intergenic-intergenic	not_annotated	novel
chr1:76290879-76412417:+	2.93619	-2.6055	1.01899	-2.55694	0.0105597	0.117719	0.929154	not-significant	chr1	76290879	76412417	+	2.76853	0	4.17745	1.52845	3.12189	1.62946	4.10282	0	6.08026	5.90604	7.13722	3.91348	0	3.33737	0	0	0	3.97368	5.22648	0	ST6GALNAC3	+	intron-intron	gene,transcript	novel
chr11:58661804-58664195:-	2.40311	-4.31533	1.68778	-2.5568	0.0105639	0.117719	0.929154	not-significant	chr11	58661804	58664195	-	0	0	0	0	0	0	6.95318	0	4.81941	6.4751	4.89347	5.3709	0	0	0	0	0	0	0	3.26749	GLYAT	-	intron-intron	gene,transcript	novel
chr14:18421533-18542098:+	37.539	-3.45615	1.35063	-2.55892	0.0104997	0.117719	0.929154	not-significant	chr14	18421533	18542098	+	0	0	0	0	0	0	9.25645	8.41907	7.729	10.5459	10.5515	6.44901	7.67283	5.12091	7.56408	3.74305	5.86812	5.99931	0	5.81036	not_annotated	+	intergenic-intergenic	not_annotated	novel
chr22:42909426-42966360:-	1.48721	-2.65839	1.03886	-2.55895	0.0104988	0.117719	0.929154	not-significant	chr22	42909426	42966360	-	2.96814	0	2.39804	2.07936	3.45977	2.20721	0	6.34676	0	0	5.84535	4.43672	0	0	0	2.92612	0	0	0	3.26749	PACSIN2	-	exon-exon	UTR,transcript,gene,exon	hsa_circ_0063677	K562, Gm12878	NM_001184970	Salzman2013
chr3:16904735-16928063:+	1.54671	-3.76363	1.47036	-2.55967	0.0104771	0.117719	0.929154	not-significant	chr3	16904735	16928063	+	0	0	0	1.52845	3.45977	1.18117	0	5.56532	0	4.95226	0	3.91348	6.6868	0	0	0	0	0	0	0	PLCL2	+	intron-intron	gene,transcript	novel
chr3:52912538-53019122:-	4.06136	1.88215	0.736237	2.55644	0.010575	0.117719	0.929154	not-significant	chr3	52912538	53019122	-	2.96814	7.6401	3.13876	4.86079	3.96126	3.37949	4.10282	4.62325	0	0	0	4.8194	3.86396	0	6.00898	5.18451	4.91552	4.88338	3.78128	4.65311	SFMBT1	-	exon-exon	transcript,gene,exon,CDS	hsa_circ_0066143	Nhek, A549	NM_001005159	Salzman2013
chr6:11305066-11341292:-	3.87877	-3.79138	1.48269	-2.55709	0.0105551	0.117719	0.929154	not-significant	chr6	11305066	11341292	-	0	0	1.48329	0	0	1.95129	6.76383	7.90809	5.76878	5.90604	0	0	3.86396	0	4.66484	2.92612	0	0	0	0	NEDD9	-	exon-exon	UTR,transcript,gene,exon,CDS	novel
chr7:141083618-141155777:-	1.53317	-4.04385	1.5813	-2.55729	0.010549	0.117719	0.929154	not-significant	chr7	141083618	141155777	-	0	0	0	0	0	0	0	5.16998	3.9135	4.95226	6.41372	3.91348	4.76665	0	0	0	0	0	0	0	not_annotated	-	intergenic-intergenic	not_annotated	novel
chr3:135165968-135259593:-	2.45882	-4.35306	1.70319	-2.55584	0.0105933	0.117754	0.929024	not-significant	chr3	135165968	135259593	-	0	0	0	0	0	0	5.02012	6.98602	4.81941	6.21846	5.84535	0	0	0	0	0	0	0	0	3.26749	AC092969.1	-	intron-intron	gene,transcript	novel
chr10:57790428-57853636:-	1.66131	-4.15279	1.62836	-2.55029	0.0107632	0.118005	0.928099	not-significant	chr10	57790428	57853636	-	0	0	0	0	0	0	4.10282	0	5.76878	5.90604	6.15736	3.07881	3.86396	0	0	0	0	0	0	0	not_annotated	-	intergenic-intergenic	not_annotated	novel
chr14:103995276-104047149:+	3.54914	-2.21909	0.870107	-2.55036	0.0107611	0.118005	0.928099	not-significant	chr14	103995276	104047149	+	2.5351	0	3.31824	2.46279	2.67587	3.64953	5.97601	6.53502	4.81941	6.6929	6.15736	3.07881	3.86396	0	0	0	4.53085	3.13311	0	5.04018	TDRD9	+	intron-intron	gene,transcript	hsa_circ_0033530	Hepg2, Helas3	NM_153046	Salzman2013
chr16:74133641-74216002:+	2.34031	-4.28333	1.67911	-2.55095	0.0107429	0.118005	0.928099	not-significant	chr16	74133641	74216002	+	0	0	0	0	0	0	0	4.62325	4.81941	6.88208	6.63133	5.12138	0	0	0	0	3.16051	0	0	0	not_annotated	+	intergenic-intergenic	not_annotated	novel
chr17:50071317-50090356:+	2.60202	2.80936	1.10037	2.55311	0.0106767	0.118005	0.928099	not-significant	chr17	50071317	50090356	+	1.38342	6.65439	2.39804	4.51666	2.00896	2.20721	0	0	0	5.50665	0	0	0	4.19839	0	3.74305	5.46914	0	0	6.56669	ITGA3	+	exon-exon	UTR,transcript,gene,exon,CDS	hsa_circ_0044452	Mcf7	NM_002204	Salzman2013
chr2:206445307-206550160:+	2.12027	-4.05729	1.58831	-2.55448	0.0106347	0.118005	0.928099	not-significant	chr2	206445307	206550160	+	1.89343	0	1.48329	2.07936	0	1.18117	7.40629	0	0	5.90604	5.44661	0	0	0	0	0	0	0	0	0	ADAM23	+	exon-exon	transcript,gene,exon,CDS	hsa_circ_0057932	H1hesc	NM_003812	Salzman2013
chr3:46874919-46904046:-	1.62728	-3.05472	1.19704	-2.55189	0.0107141	0.118005	0.928099	not-significant	chr3	46874919	46904046	-	1.38342	0	2.02176	2.07936	0	0	5.02012	4.62325	6.08026	4.03865	0	3.07881	5.71415	0	0	0	0	3.97368	0	0	MYL3	-	intron-intergenic	gene,transcript,not_annotated	novel
chr6:157026296-157207302:-	3.68548	-3.83799	1.50371	-2.55235	0.0106999	0.118005	0.928099	not-significant	chr6	157026296	157207302	-	0	0	0	0	0	0	4.10282	6.70152	4.81941	7.95662	5.44661	3.91348	0	3.33737	0	0	3.16051	0	0	4.12181	not_annotated	-	intergenic-intergenic	not_annotated	novel
chr6:169223428-169253897:+	2.54644	-4.40052	1.72501	-2.55101	0.0107411	0.118005	0.928099	not-significant	chr6	169223428	169253897	+	0	0	0	0	0	0	5.02012	5.87524	0	6.88208	6.82036	3.07881	0	0	3.27781	0	0	0	0	0	BX322234.1	+	intron-intron	gene,transcript	novel
chr9:2028972-2192894:-	4.25248	-4.05865	1.59171	-2.54986	0.0107765	0.118005	0.928099	not-significant	chr9	2028972	2192894	-	0	0	0	0	0	0	4.10282	8.03829	3.9135	5.90604	4.89347	6.55359	5.71415	0	5.05213	0	0	0	0	0	AL359076.1	-	intron-intron	gene,transcript	novel
chr9:32407261-32450818:+	1.60251	-2.22878	0.874151	-2.54965	0.010783	0.118005	0.928099	not-significant	chr9	32407261	32450818	+	4.68781	0	4.26686	1.52845	4.3318	2.6058	6.28887	3.72984	0	4.03865	0	0	3.86396	0	3.27781	2.92612	0	3.97368	0	0	ACO1	+	exon-exon	transcript,gene,exon,CDS	hsa_circ_0086608	Sknshra	NM_002197	Salzman2013
chr9:76703337-76713721:-	2.9299	2.62103	1.02793	2.5498	0.0107785	0.118005	0.928099	not-significant	chr9	76703337	76713721	-	1.89343	6.65439	4.43053	0	2.00896	4.6226	0	0	0	0	0	3.91348	0	4.73238	5.35703	5.74338	3.16051	0	5.22648	5.99667	PRUNE2	-	exon-exon	transcript,gene,exon,CDS	hsa_circ_0087238	H1hesc	NM_015225	Salzman2013
chr1:8465925-8765729:+	3.93634	-3.61817	1.41957	-2.54879	0.0108099	0.118133	0.927627	not-significant	chr1	8465925	8765729	+	0	0	0	0	0	0	6.54581	6.98602	0	4.95226	7.61681	4.43672	3.86396	0	3.27781	2.92612	3.16051	0	0	4.12181	not_annotated	+	intergenic-intergenic	not_annotated	novel
chr1:4367242-4369759:+	1.50318	-4.02396	1.57973	-2.54724	0.0108578	0.118176	0.927471	not-significant	chr1	4367242	4369759	+	0	0	0	0	0	0	4.10282	6.13019	3.9135	5.50665	4.89347	4.8194	0	0	0	0	0	0	0	0	not_annotated	+	intergenic-intergenic	not_annotated	novel
chr2:30858987-30892197:-	1.96667	-3.18697	1.25117	-2.54719	0.0108594	0.118176	0.927471	not-significant	chr2	30858987	30892197	-	2.253	0	3.62064	0	2.00896	2.6058	0	0	4.81941	6.21846	6.82036	0	3.86396	0	0	3.74305	0	0	0	0	not_annotated	-	intergenic-intergenic	not_annotated	novel
chr4:101025866-101199373:-	3.85993	-2.08184	0.817291	-2.54725	0.0108576	0.118176	0.927471	not-significant	chr4	101025866	101199373	-	4.07238	0	3.31824	3.83227	2.00896	3.56509	6.76383	5.16998	0	5.90604	7.13722	5.3709	3.86396	0	4.13314	4.63742	3.16051	0	0	4.12181	PPP3CA	-	exon-exon	UTR,exon,stop_codon,CDS,gene,transcript	hsa_circ_0070513	Nhek	NM_000944	Salzman2013
chr3:33388930-33441696:+	2.30497	-4.41087	1.73269	-2.54568	0.0109065	0.118523	0.926198	not-significant	chr3	33388930	33441696	+	0	0	1.48329	0	0	1.62946	0	3.72984	0	7.45893	6.41372	4.8194	0	0	0	0	0	0	0	0	FBXL2	+	intron-intron	gene,transcript	novel
chr11:123577308-123596037:+	1.52573	-3.4942	1.37394	-2.5432	0.0109843	0.119201	0.92372	not-significant	chr11	123577308	123596037	+	3.89053	0	3.31824	2.46279	3.45977	1.18117	0	7.10967	0	0	0	4.8194	0	0	0	0	0	0	0	0	GRAMD1B	+	exon-exon	UTR,transcript,gene,exon,CDS	hsa_circ_0006239	Hs68_RNase, Hs68_control, Helas3, Gm12878, Bj, A549	NM_020716	Jeck2013, Salzman2013
chr4:5718143-5825078:+	6.25094	-1.83568	0.722353	-2.54125	0.0110456	0.119699	0.92191	not-significant	chr4	5718143	5825078	+	4.57203	4.20185	5.14666	2.76088	4.75328	3.2767	6.76383	6.85077	0	6.4751	7.13722	4.43672	6.49811	4.19839	0	6.36175	3.16051	4.88338	3.78128	0	EVC	+	intron-intron	gene,transcript	hsa_circ_0069062	Gm12878, A549	NM_153717	Salzman2013
chr18:58121448-58389192:+	12.8517	-1.28992	0.50781	-2.54017	0.0110799	0.119904	0.921166	not-significant	chr18	58121448	58389192	+	7.09728	0	6.19977	4.2621	6.85375	5.47551	6.95318	7.90809	5.76878	6.88208	5.44661	5.58351	7.91854	6.245	6.89506	5.39581	4.91552	3.13311	6.18821	6.44389	NEDD4L	+	intron-exon	UTR,exon,gene,transcript,CDS	hsa_circ_0047793	Gm12878	NM_001144967	Salzman2013
chr11:12138390-12263685:-	2.83765	-3.82624	1.50669	-2.5395	0.0111011	0.119966	0.920943	not-significant	chr11	12138390	12263685	-	0	0	0	0	0	0	5.02012	4.62325	5.37091	0	7.51102	5.58351	4.76665	0	3.27781	0	4.00398	0	0	0	not_annotated	-	intergenic-intergenic	not_annotated	novel
chr9:62408055-62501472:+	3.61939	-4.06857	1.60252	-2.53886	0.0111214	0.120019	0.920751	not-significant	chr9	62408055	62501472	+	0	0	0	1.52845	0	0	7.64469	3.72984	5.37091	0	7.51102	3.91348	0	0	4.13314	0	0	0	0	3.26749	LINC01189,FGF7P6	+	intron-intron	gene,transcript	novel
chr16:81889172-81958074:-	1.52002	-4.01991	1.58371	-2.53829	0.0111394	0.120046	0.920651	not-significant	chr16	81889172	81958074	-	0	0	0	0	0	0	5.02012	0	3.9135	6.21846	5.44661	3.91348	4.76665	0	0	0	0	0	0	0	not_annotated	-	intergenic-intergenic	not_annotated	novel
chr5:99197140-99229846:-	19.1154	-3.41196	1.34453	-2.53765	0.0111598	0.120099	0.920459	not-significant	chr5	99197140	99229846	-	0	0	0	0	0	0	8.97991	8.832	7.89742	8.5093	8.84539	6.08024	7.4822	4.19839	0	6.25749	5.21876	3.13311	0	6.30966	not_annotated	-	intergenic-intergenic	not_annotated	novel
chr13:40472898-40645498:+	4.43226	-3.73861	1.47377	-2.53677	0.0111881	0.120237	0.919961	not-significant	chr13	40472898	40645498	+	0	0	0	0	0	0	5.97601	5.56532	6.74244	7.19915	7.13722	4.8194	3.86396	0	0	0	0	3.13311	0	5.04018	not_annotated	+	intergenic-intergenic	not_annotated	novel
chr1:91695672-91864292:+	3.94627	-4.30553	1.70051	-2.53191	0.0113444	0.120913	0.917526	not-significant	chr1	91695672	91864292	+	0	0	0	0	0	0	7.64469	5.16998	4.81941	7.19915	6.41372	0	0	0	0	0	3.16051	0	0	4.12181	not_annotated	+	intergenic-intergenic	not_annotated	novel
chr1:153400036-153466671:+	2.45351	-3.96299	1.56478	-2.53262	0.0113214	0.120913	0.917526	not-significant	chr1	153400036	153466671	+	0	0	0	0	0	0	6.76383	5.56532	5.76878	5.50665	4.89347	0	4.76665	0	0	0	0	0	0	4.12181	not_annotated	+	intergenic-intergenic	not_annotated	novel
chr13:50725992-50866226:-	2.49498	-3.9911	1.5761	-2.53227	0.0113327	0.120913	0.917526	not-significant	chr13	50725992	50866226	-	0	0	0	0	0	0	5.97601	6.13019	6.08026	6.21846	3.98319	0	4.76665	0	4.13314	0	0	0	0	0	DLEU7	-	intron-intron	gene,transcript	novel
chr2:135904724-135985508:-	2.3024	2.29848	0.907584	2.53253	0.0113243	0.120913	0.917526	not-significant	chr2	135904724	135985508	-	2.76853	0	3.97993	3.95242	3.12189	4.00987	0	0	0	0	0	0	3.86396	6.245	4.13314	5.58005	5.68239	0	0	5.59635	DARS	-	intergenic-exon	transcript,gene,exon,CDS,not_annotated	hsa_circ_0056610	Gm12878, Bj	NM_001349	Salzman2013
chr6:80123419-80443538:-	2.39041	-3.93618	1.55396	-2.53301	0.0113089	0.120913	0.917526	not-significant	chr6	80123419	80443538	-	0	0	0	0	0	0	6.76383	3.72984	0	5.50665	5.84535	5.3709	5.31693	0	0	0	4.00398	0	0	0	not_annotated	-	intergenic-intergenic	not_annotated	novel
chr8:347570-351717:+	1.7638	-3.85886	1.523	-2.53372	0.0112859	0.120913	0.917526	not-significant	chr8	347570	351717	+	0	0	0	0	0	0	4.10282	5.56532	6.5536	4.95226	3.98319	0	4.76665	0	0	0	0	3.13311	0	0	not_annotated	+	intergenic-intergenic	not_annotated	novel
chr15:83704389-83870959:-	2.71543	-4.1021	1.62057	-2.53127	0.0113652	0.12093	0.917466	not-significant	chr15	83704389	83870959	-	0	0	0	0	0	0	5.5759	5.16998	5.37091	6.6929	6.82036	0	0	0	0	0	0	3.13311	3.78128	0	not_annotated	-	intergenic-intergenic	not_annotated	novel
chr16:1194278-1218855:+	1.71324	-3.36891	1.33111	-2.5309	0.0113771	0.12093	0.917466	not-significant	chr16	1194278	1218855	+	1.38342	0	0	0	2.00896	1.18117	0	6.53502	6.08026	0	3.98319	5.12138	0	3.33737	0	2.92612	0	0	0	0	CACNA1H	+	intron-intron	gene,transcript	hsa_circ_0037278	A549	NM_021098	Salzman2013
chr1:232755057-232760414:+	3.72968	-4.58856	1.81623	-2.52642	0.0115233	0.120994	0.917237	not-significant	chr1	232755057	232760414	+	0	0	0	0	0	0	6.76383	0	0	7.45893	7.27287	4.43672	3.86396	0	4.13314	0	0	0	0	0	not_annotated	+	intergenic-intergenic	not_annotated	novel
chr12:43811155-43944342:-	2.93157	-4.09967	1.62122	-2.52876	0.0114465	0.120994	0.917237	not-significant	chr12	43811155	43944342	-	0	0	0	1.52845	0	0	6.28887	0	0	6.6929	7.13722	4.43672	4.76665	0	4.13314	0	0	0	0	0	not_annotated	-	intergenic-intergenic	not_annotated	novel
chr14:19361227-19363172:-	1.48722	-3.9971	1.58157	-2.5273	0.0114944	0.120994	0.917237	not-significant	chr14	19361227	19363172	-	0	0	0	0	0	0	6.28887	5.16998	3.9135	4.03865	4.89347	4.8194	0	0	0	0	0	0	0	0	LINC01297	-	intron-intron	gene,transcript	novel
chr18:36501932-36769314:-	7.86922	-3.73187	1.4763	-2.52785	0.0114764	0.120994	0.917237	not-significant	chr18	36501932	36769314	-	1.89343	0	0	0	0	0	7.27048	0	5.37091	8.11586	8.70851	4.43672	5.31693	0	0	0	4.00398	5.18621	4.67835	0	not_annotated	-	intergenic-intergenic	not_annotated	novel
chr19:11967615-12113636:-	2.14958	-3.41725	1.35118	-2.52908	0.0114362	0.120994	0.917237	not-significant	chr19	11967615	12113636	-	0	0	2.39804	0	2.67587	0	4.10282	7.22355	3.9135	0	0	4.43672	5.71415	0	0	3.74305	0	0	3.78128	0	RNA5SP465,ZNF878,ZNF433,AC008770.1	-	intergenic-intron	gene,transcript,not_annotated	novel
chr2:174824434-174952202:-	2.33318	-2.7102	1.07294	-2.52594	0.0115388	0.120994	0.917237	not-significant	chr2	174824434	174952202	-	3.98434	0	4.35103	3.39573	4.15847	4.13192	5.97601	0	5.76878	5.90604	0	3.07881	5.71415	0	0	0	0	0	0	0	CHN1	-	exon-exon	UTR,transcript,gene,exon,CDS	hsa_circ_0004062	Hs68_RNase, Hs68_control	NM_001822	Jeck2013
chr5:157266106-157361598:+	8.27943	-1.55998	0.617262	-2.52726	0.0114957	0.120994	0.917237	not-significant	chr5	157266106	157361598	+	6.13844	6.39701	5.68881	5.03363	5.34422	5.42879	6.54581	7.68769	5.37091	5.90604	6.82036	6.74242	4.76665	5.8931	0	0	0	3.13311	5.22648	4.65311	CYFIP2	+	exon-intron	UTR,transcript,gene,exon	hsa_circ_0074759	A549	NM_001037332	Salzman2013
chr6:103479300-103489770:-	8.25775	-4.63874	1.8336	-2.52985	0.0114112	0.120994	0.917237	not-significant	chr6	103479300	103489770	-	0	0	0	0	0	0	7.84923	3.72984	5.37091	7.77759	8.70851	0	6.85364	0	0	0	0	0	0	5.34494	not_annotated	-	intergenic-intergenic	not_annotated	novel
chr6:111780566-111846629:+	1.5774	-4.07189	1.61147	-2.52682	0.0115101	0.120994	0.917237	not-significant	chr6	111780566	111846629	+	0	0	0	0	0	0	5.97601	3.72984	4.81941	4.95226	6.15736	3.07881	0	0	0	0	0	0	0	0	not_annotated	+	intergenic-intergenic	not_annotated	novel
chr7:80744589-80905916:+	2.70769	-4.1101	1.62625	-2.52735	0.0114928	0.120994	0.917237	not-significant	chr7	80744589	80905916	+	0	0	0	0	0	0	5.5759	0	4.81941	7.57315	5.44661	3.07881	4.76665	0	0	0	0	0	0	4.12181	not_annotated	+	intergenic-intergenic	not_annotated	novel
chr2:71331798-71434948:-	2.31025	-3.8747	1.53589	-2.52276	0.0116437	0.121929	0.913893	not-significant	chr2	71331798	71434948	-	1.89343	0	0	0	0	0	6.95318	0	4.81941	0	5.84535	4.8194	5.71415	0	4.13314	0	0	0	0	0	not_annotated	-	intergenic-intergenic	not_annotated	novel
chr11:118751137-118786518:-	5.15242	1.85393	0.735049	2.52219	0.0116627	0.121964	0.913768	not-significant	chr11	118751137	118786518	-	5.23618	5.68234	5.09886	6.50224	5.34422	5.27877	0	0	0	0	0	3.07881	0	6.07976	6.45631	6.79315	5.21876	3.13311	5.22648	5.34494	DDX6	-	exon-exon	UTR,transcript,gene,exon	hsa_circ_0024490	K562	NM_004397	Salzman2013
chr1:65891016-65946189:+	2.17663	3.34786	1.32924	2.51862	0.0117815	0.123041	0.909951	not-significant	chr1	65891016	65946189	+	0	4.20185	2.02176	7.10274	0	5.6888	0	4.62325	0	0	0	0	0	4.73238	4.13314	0	4.00398	0	0	0	PDE4B	+	intron-exon	exon,gene,transcript,CDS	hsa_circ_0008433	Hs68_RNase, Hs68_control, K562, Bj, Ag04450, Sknshra	NM_001037341	Jeck2013, Salzman2013
chr2:217422768-217480307:-	2.55548	-3.22394	1.28127	-2.51621	0.0118625	0.123554	0.908142	not-significant	chr2	217422768	217480307	-	2.253	0	2.39804	2.46279	0	1.62946	0	4.62325	4.81941	0	7.80763	0	4.76665	0	3.27781	0	4.00398	0	0	0	DIRC3	-	intron-exon	exon,gene,transcript	novel
chrX:52473871-52538335:+	8.30499	-3.73917	1.48583	-2.51656	0.0118507	0.123554	0.908142	not-significant	chrX	52473871	52538335	+	0	0	0	0	0	0	7.75058	3.72984	7.63679	6.21846	8.65984	3.91348	6.49811	0	5.05213	5.18451	0	0	0	3.26749	XAGE1A,BX510359.7,BX510359.8,RBM22P7	+	intergenic-intergenic	not_annotated	novel
chr13:59879229-59974643:+	3.47853	-4.11697	1.6373	-2.51449	0.0119204	0.123826	0.907189	not-significant	chr13	59879229	59974643	+	0	0	0	0	0	0	5.97601	5.56532	5.76878	7.04931	6.82036	0	4.76665	0	0	0	0	0	0	4.65311	not_annotated	+	intergenic-intergenic	not_annotated	novel
chr16:68266593-68297476:+	1.95907	2.08846	0.830449	2.51485	0.0119082	0.123826	0.907189	not-significant	chr16	68266593	68297476	+	1.38342	0	2.69138	3.39573	2.00896	3.47532	4.10282	4.62325	3.9135	0	0	0	0	0	5.82262	5.74338	4.00398	4.49936	3.78128	4.65311	SLC7A6	+	exon-exon	UTR,exon,gene,transcript	hsa_circ_0039940	K562, Helas3, Gm12878, Bj	NM_001076785	Salzman2013
chr3:114286386-114389105:+	2.72087	-3.75742	1.49466	-2.51389	0.0119407	0.123871	0.90703	not-significant	chr3	114286386	114389105	+	0	0	0	0	0	0	5.02012	4.62325	5.37091	5.90604	7.27287	4.8194	0	0	3.27781	0	0	3.97368	0	0	TIGIT	+	exon-exon	UTR,exon,gene,transcript	novel
chr3:168421456-168519640:+	1.85339	-4.1928	1.6693	-2.51172	0.0120146	0.124471	0.904931	not-significant	chr3	168421456	168519640	+	1.38342	0	0	0	2.67587	1.18117	0	5.16998	5.37091	7.33488	0	0	0	0	0	0	0	0	0	0	EGFEM1P	+	intron-intron	gene,transcript	hsa_circ_0067873	H1hesc	NR_021485	Salzman2013
chr4:183810106-183894812:+	5.16879	-2.22228	0.885679	-2.50913	0.0121029	0.125219	0.902329	not-significant	chr4	183810106	183894812	+	2.76853	0	3.13876	1.52845	3.12189	3.04548	6.76383	4.62325	3.9135	5.50665	6.63133	7.43254	6.28097	5.8931	0	0	4.00398	4.88338	3.78128	0	STOX2	+	intron-intron	gene,transcript	novel
chr18:34755976-34864062:+	1.75371	-3.00112	1.19656	-2.50814	0.012137	0.125405	0.901685	not-significant	chr18	34755976	34864062	+	1.38342	0	2.93295	3.00586	2.00896	1.62946	4.10282	5.56532	0	5.90604	6.41372	0	0	0	3.27781	0	0	0	0	0	DTNA	+	exon-exon	start_codon,UTR,exon,CDS,gene,transcript	novel
chr16:11983566-12291549:+	12.7984	-1.2236	0.487996	-2.5074	0.0121622	0.125499	0.901361	not-significant	chr16	11983566	12291549	+	6.17853	4.20185	6.05707	5.3709	5.9329	4.39812	8.02833	5.56532	7.31846	6.4751	6.82036	7.059	7.4822	7.1447	4.13314	6.25749	5.86812	3.13311	5.93295	5.99667	SNX29	+	intron-exon	exon,gene,transcript,CDS	hsa_circ_0037915	K562, Sknshra	NM_032167	Salzman2013
chr1:22489880-22526382:-	2.3032	-4.25781	1.70036	-2.50406	0.0122776	0.126354	0.898411	not-significant	chr1	22489880	22526382	-	0	0	0	0	0	0	6.76383	6.53502	6.08026	0	3.98319	3.91348	0	0	0	0	3.16051	0	0	0	not_annotated	-	intergenic-intergenic	not_annotated	novel
chr12:132490777-132548032:+	2.27318	-2.70957	1.08207	-2.50406	0.0122776	0.126354	0.898411	not-significant	chr12	132490777	132548032	+	3.89053	0	2.02176	2.46279	2.67587	1.62946	5.5759	6.70152	3.9135	0	0	3.91348	6.02523	0	5.05213	0	0	0	0	0	FBRSL1	+	exon-exon	exon,gene,transcript,CDS	hsa_circ_0002826	Hs68_RNase, Hs68_control	NM_001142641	Jeck2013
chr1:64546421-64641969:+	2.22548	-2.44301	0.976961	-2.50062	0.0123977	0.126709	0.897193	not-significant	chr1	64546421	64641969	+	5.54308	0	5.19293	4.16612	4.75328	2.76837	0	3.72984	6.08026	5.90604	0	3.91348	0	0	0	0	0	3.97368	0	0	CACHD1	+	intron-intron	gene,transcript	hsa_circ_0012845	H1hesc	NM_020925	Salzman2013
chr12:8100436-8138477:-	2.33046	-4.26955	1.70662	-2.50175	0.0123579	0.126709	0.897193	not-significant	chr12	8100436	8138477	-	0	0	0	0	0	0	0	3.72984	6.9094	5.50665	6.15736	0	5.71415	0	0	0	0	0	0	3.26749	not_annotated	-	intergenic-intergenic	not_annotated	novel
chr19:4765255-4828751:-	2.14357	-3.5443	1.41796	-2.49958	0.0124342	0.126709	0.897193	not-significant	chr19	4765255	4828751	-	1.38342	0	0	2.07936	3.73245	2.20721	6.95318	5.87524	0	6.21846	0	0	0	0	3.27781	0	0	0	0	0	AC005523.2,AC005523.1,TICAM1	-	intergenic-intron	gene,transcript,not_annotated	novel
chr19:17145397-17201971:+	4.87065	1.91682	0.767151	2.49862	0.0124677	0.126709	0.897193	not-significant	chr19	17145397	17201971	+	3.89053	6.39701	4.64562	6.40075	4.48644	5.6888	0	3.72984	0	0	5.44661	3.91348	0	3.33737	0	6.55005	4.00398	3.13311	4.67835	7.21849	MYO9B	+	exon-exon	exon,gene,transcript,CDS	hsa_circ_0003215	Hs68_RNase, Hs68_control, K562, Hepg2, Gm12878, Bj, Ag04450, A549, Sknshra	NM_001130065	Jeck2013, Salzman2013
chr19:32709185-32773532:+	1.72989	-3.39566	1.35808	-2.50034	0.0124076	0.126709	0.897193	not-significant	chr19	32709185	32773532	+	0	0	1.48329	2.07936	0	1.18117	5.02012	3.72984	5.37091	6.88208	3.98319	0	0	0	3.27781	0	0	0	0	0	NUDT19	+	exon-exon	transcript,gene,exon,CDS	hsa_circ_0050410	Gm12878	NM_001105570	Salzman2013
chr19:42117250-42160392:-	2.0265	-3.22075	1.28878	-2.49907	0.0124519	0.126709	0.897193	not-significant	chr19	42117250	42160392	-	2.253	0	2.69138	2.46279	0	1.18117	5.97601	3.72984	6.74244	5.90604	0	0	0	0	0	0	4.00398	0	0	0	MIR4323,POU2F2	-	exon-exon	UTR,transcript,gene,exon,CDS	novel
chr21:34073699-34188971:-	3.19959	-4.3756	1.75161	-2.49804	0.0124882	0.126709	0.897193	not-significant	chr21	34073699	34188971	-	0	0	0	0	0	0	0	5.87524	4.81941	5.90604	6.98747	7.059	0	0	4.13314	0	0	0	0	0	not_annotated	-	intergenic-intergenic	not_annotated	novel
chr6:145627443-145722960:-	1.78793	-2.17813	0.871967	-2.49795	0.0124915	0.126709	0.897193	not-significant	chr6	145627443	145722960	-	3.29803	0	2.93295	3.39573	4.15847	2.76837	5.02012	5.56532	5.76878	0	4.89347	0	3.86396	0	0	0	0	3.13311	3.78128	0	EPM2A	-	exon-exon	UTR,transcript,gene,exon,CDS	novel
chr8:9167773-9238124:+	1.6141	-3.68054	1.47256	-2.49941	0.0124399	0.126709	0.897193	not-significant	chr8	9167773	9238124	+	0	0	1.48329	0	2.00896	2.20721	0	0	4.81941	4.95226	3.98319	3.07881	7.00317	0	0	0	0	0	0	0	AC022784.1	+	exon-exon	transcript,gene,exon	novel
chr8:19329063-19403137:+	2.27314	-2.36552	0.946548	-2.49911	0.0124507	0.126709	0.897193	not-significant	chr8	19329063	19403137	+	3.68213	0	3.13876	2.76088	0	2.91381	6.28887	3.72984	6.08026	4.95226	5.44661	3.91348	0	0	0	0	4.00398	3.97368	0	0	SH2D4A	+	intron-intron	gene,transcript	hsa_circ_0083483	Nhek	NM_022071	Salzman2013
chrX:149655518-149747178:-	4.76728	-4.28225	1.71424	-2.49804	0.012488	0.126709	0.897193	not-significant	chrX	149655518	149747178	-	0	0	0	0	0	0	7.12053	6.13019	5.76878	7.67899	6.98747	3.07881	0	0	0	4.63742	0	0	0	0	not_annotated	-	intergenic-intergenic	not_annotated	novel
chr15:83885101-84021621:+	5.6227	-2.28204	0.914037	-2.49666	0.0125369	0.126922	0.896464	not-significant	chr15	83885101	84021621	+	3.56526	0	4.71072	1.52845	3.12189	2.76837	6.95318	8.03829	0	6.21846	4.89347	3.91348	6.02523	0	5.60854	4.63742	0	3.97368	5.22648	0	ADAMTSL3	+	exon-exon	transcript,gene,exon,CDS	novel
chrUn_KI270744v1:105359-122291:+	5.76105	-3.45074	1.38227	-2.49643	0.0125451	0.126922	0.896464	not-significant	chrUn_KI270744v1	105359	122291	+	0	0	0	0	0	0	7.27048	6.85077	6.33626	7.57315	6.63133	5.76876	0	0	0	4.25885	4.00398	3.97368	0	4.12181	not_annotated	+	intergenic-intergenic	not_annotated	novel
chr11:63095991-63220107:-	2.94807	-3.05458	1.22465	-2.49425	0.0126225	0.127503	0.894479	not-significant	chr11	63095991	63220107	-	4.30806	0	4.17745	0	3.12189	0	5.97601	5.16998	4.81941	0	6.98747	0	5.31693	3.33737	0	0	0	0	5.62257	0	SLC22A24	-	exon-exon	transcript,gene,exon,CDS	hsa_circ_0022592	Helas3	NM_199352	Salzman2013
chr3:43011853-43017962:-	2.63753	-4.08484	1.63794	-2.49388	0.0126355	0.127503	0.894479	not-significant	chr3	43011853	43017962	-	0	0	0	0	0	0	5.02012	3.72984	7.05902	5.50665	6.82036	0	0	0	0	2.92612	0	3.13311	0	0	not_annotated	-	intergenic-intergenic	not_annotated	novel
chr12:120154970-120156604:-	9.45876	3.00603	1.20602	2.49253	0.0126836	0.127546	0.894332	not-significant	chr12	120154970	120156604	-	4.94207	9.47097	5.48085	7.05009	5.56823	5.6888	0	0	0	0	0	0	0	0	6.57913	0	5.68239	5.4363	4.67835	3.26749	GCN1,MIR4498	-	exon-exon	transcript,gene,exon,CDS	hsa_circ_0028761	Nhek, K562, Huvec, Hmec, Hepg2, Helas3, H1hesc, Gm12878, Bj, Ag04450, A549, Sknshra	NM_006836	Salzman2013
chr8:28348562-28386318:-	4.18095	2.35048	0.942919	2.49277	0.012675	0.127546	0.894332	not-significant	chr8	28348562	28386318	-	3.68213	4.20185	2.93295	1.52845	4.15847	4.77994	0	0	0	0	5.84535	0	0	6.39324	4.66484	6.86586	7.01068	3.97368	5.62257	0	FBXO16,ZNF395	-	exon-exon	UTR,exon,gene,transcript,CDS	hsa_circ_0083792	Hmec, Hepg2, Helas3, Bj	NM_018660	Salzman2013
chr8:47774141-47826861:-	2.57316	2.0703	0.83065	2.49238	0.012689	0.127546	0.894332	not-significant	chr8	47774141	47826861	-	3.43793	4.20185	3.47748	4.35207	0	2.76837	0	0	4.81941	0	0	3.91348	0	0	5.05213	3.74305	4.00398	5.4363	5.93295	6.30966	PRKDC	-	exon-exon	UTR,transcript,gene,exon,CDS	hsa_circ_0084244	Hepg2	NM_006904	Salzman2013
chr8:42428758-42535335:-	7.38506	-1.70514	0.684327	-2.4917	0.0127133	0.127626	0.894061	not-significant	chr8	42428758	42535335	-	4.57203	4.20185	4.17745	2.76088	5.76206	3.64953	6.95318	7.8383	3.9135	7.19915	4.89347	5.76876	5.71415	4.19839	0	4.25885	4.91552	3.13311	4.67835	6.67985	SLC20A2	-	exon-exon	transcript,gene,exon,CDS	hsa_circ_0084125	K562, Huvec, Hepg2, H1hesc	NM_006749	Salzman2013
chr10:131967697-131981903:-	1.99281	2.4975	1.00259	2.49105	0.0127365	0.127694	0.893829	not-significant	chr10	131967697	131981903	-	2.253	4.20185	3.31824	4.51666	0	4.29748	0	0	0	0	0	0	4.76665	6.6506	0	3.74305	4.91552	4.88338	0	0	BNIP3	-	exon-exon	UTR,exon,gene,transcript	hsa_circ_0020526	Nhek	NM_004052	Salzman2013
chr1:152205860-152374047:+	14.998	-2.02358	0.812924	-2.48926	0.0128008	0.127721	0.893736	not-significant	chr1	152205860	152374047	+	4.4461	0	4.26686	5.67911	5.7003	5.74708	7.53041	7.5195	7.19457	8.11586	9.22581	5.9329	5.31693	0	7.23103	4.25885	5.68239	0	0	5.81036	FLG-AS1,AL589986.2	+	exon-exon	transcript,gene,exon	novel
chr15:63042752-63071906:+	4.46817	1.75361	0.704317	2.48981	0.0127812	0.127721	0.893736	not-significant	chr15	63042752	63071906	+	2.76853	5.68234	2.93295	4.06325	2.00896	4.58042	0	5.56532	0	0	0	5.3709	5.31693	6.52765	6.79724	4.63742	4.91552	5.4363	5.62257	4.12181	TPM1	+	exon-exon	UTR,exon,gene,transcript,CDS	hsa_circ_0035622	Hepg2	NM_001018020	Salzman2013
chr16:2553428-2677829:+	9.05217	-1.49309	0.59984	-2.48915	0.012805	0.127721	0.893736	not-significant	chr16	2553428	2677829	+	4.57203	5.12456	4.26686	5.03363	3.73245	4.13192	6.95318	7.90809	5.76878	6.21846	7.71537	4.8194	6.6868	4.73238	5.60854	5.74338	5.68239	3.97368	4.67835	3.26749	AC093525.10,PDPK1,AC141586.1,AC141586.5,AC093525.5	+	intron-intergenic	gene,transcript,not_annotated	hsa_circ_0005466	Hs68_RNase, Hs68_control, Nhek, K562, Huvec, Hepg2, Helas3, H1hesc, Gm12878, Bj, Ag04450, A549, Sknshra	NM_002613	Jeck2013, Salzman2013
chr7:140343412-140382596:-	7.46855	1.9497	0.782927	2.49027	0.0127646	0.127721	0.893736	not-significant	chr7	140343412	140382596	-	5.3459	8.37129	6.05707	5.18793	4.15847	5.64859	0	0	4.81941	0	4.89347	0	0	5.12091	6.98667	6.45897	4.00398	5.18621	6.18821	4.12181	SLC37A3	-	exon-exon	UTR,transcript,gene,exon,CDS	hsa_circ_0082705	Huvec	NM_207113	Salzman2013
chr2:200593177-200680125:+	4.2261	-2.32258	0.933864	-2.48707	0.0128801	0.128142	0.89231	not-significant	chr2	200593177	200680125	+	4.15532	0	5.62277	1.52845	3.73245	2.6058	5.97601	5.87524	5.37091	0	7.61681	4.8194	0	5.42659	0	4.63742	0	0	4.67835	0	AOX1	+	exon-exon	exon,start_codon,transcript,CDS,gene	hsa_circ_0057706	Helas3	NM_001159	Salzman2013
chr3:20905512-21096636:+	3.00715	-3.10863	1.2499	-2.48711	0.0128785	0.128142	0.89231	not-significant	chr3	20905512	21096636	+	3.89053	0	3.75071	1.52845	0	1.18117	5.5759	6.13019	0	6.6929	6.82036	0	0	0	3.27781	0	0	4.88338	0	0	SGO1-AS1	+	exon-intron	transcript,gene,exon	novel
chr15:69312337-69405415:+	4.78218	-1.50807	0.606513	-2.48646	0.0129021	0.128196	0.892125	not-significant	chr15	69312337	69405415	+	5.3459	0	5.32342	3.95242	4.62604	3.16583	5.02012	5.87524	6.74244	5.50665	0	6.55359	4.76665	0	0	3.74305	5.21876	5.18621	5.62257	4.12181	PAQR5	+	intron-intron	gene,transcript	hsa_circ_0036075	Hepg2, A549	NM_001104554	Salzman2013
chr14:34783631-35030432:-	11.5867	1.04779	0.421642	2.48503	0.012954	0.128547	0.890938	not-significant	chr14	34783631	35030432	-	5.44786	6.65439	5.55356	6.80202	5.7003	7.03294	6.54581	5.56532	7.05902	0	0	5.3709	5.71415	6.96683	6.89506	5.58005	7.01068	4.88338	6.76007	6.88257	BAZ1A	-	intron-intron	gene,transcript	hsa_circ_0006431	Hs68_RNase, Hs68_control, K562	NM_013448	Jeck2013, Salzman2013
chr1:94174126-94306472:+	2.40664	-4.32628	1.74228	-2.48311	0.0130242	0.12874	0.890287	not-significant	chr1	94174126	94306472	+	0	0	0	0	0	0	4.10282	0	3.9135	4.95226	7.39685	6.33625	0	0	3.27781	0	0	0	0	0	not_annotated	+	intergenic-intergenic	not_annotated	novel
chr12:32216245-32337706:+	3.99776	1.72696	0.695593	2.48272	0.0130385	0.12874	0.890287	not-significant	chr12	32216245	32337706	+	1.38342	0	3.47748	5.5711	3.96126	4.49216	4.10282	5.16998	4.81941	0	0	4.8194	0	6.6506	6.57913	5.39581	5.21876	3.97368	3.78128	5.04018	BICD1	+	intron-intron	gene,transcript	hsa_circ_0025839	H1hesc, Gm12878, Ag04450	NM_001714	Salzman2013
chr21:33543091-33577443:+	10.4831	1.50532	0.606402	2.48239	0.0130506	0.12874	0.890287	not-significant	chr21	33543091	33577443	+	3.89053	8.13836	4.94513	6.4625	4.75328	4.13192	5.02012	6.13019	4.81941	0	0	3.91348	7.26247	7.30304	5.60854	6.36175	5.86812	6.14686	6.40501	6.97417	MIR6501,SON	+	exon-exon	UTR,exon,gene,transcript,CDS	hsa_circ_0061538	Gm12878	NM_138927	Salzman2013
chr3:124966206-125029488:-	4.48447	1.82224	0.734113	2.48223	0.0130562	0.12874	0.890287	not-significant	chr3	124966206	125029488	-	3.14274	0	4.08209	4.2621	3.12189	3.16583	4.10282	5.16998	0	4.95226	0	3.91348	3.86396	4.19839	6.98667	5.39581	5.46914	6.51606	0	6.78477	HEG1	-	exon-exon	UTR,transcript,gene,exon	hsa_circ_0067085	Nhek	NM_020733	Salzman2013
chr4:71267452-71569124:-	3.49217	-3.51576	1.41587	-2.48312	0.0130237	0.12874	0.890287	not-significant	chr4	71267452	71569124	-	0	0	0	0	0	0	5.5759	3.72984	6.74244	6.21846	5.84535	5.76876	6.28097	0	0	3.74305	0	4.49936	0	0	not_annotated	-	intergenic-intergenic	not_annotated	novel
chrUn_GL000224v1:195-19325:+	23.9979	-2.82059	1.13654	-2.48173	0.0130745	0.128756	0.890231	not-significant	chrUn_GL000224v1	195	19325	+	0	0	0	0	3.12189	0	8.5812	8.96893	7.97479	8.72234	9.55345	7.8571	7.4822	5.12091	5.05213	6.14511	5.21876	3.97368	4.67835	7.49077	not_annotated	+	intergenic-intergenic	not_annotated	novel
chr1:43412066-43489679:+	1.64017	-2.59087	1.04552	-2.47807	0.0132095	0.128771	0.890183	not-significant	chr1	43412066	43489679	+	2.5351	0	2.02176	3.21424	0	2.42123	4.10282	5.56532	5.37091	0	5.44661	4.43672	4.76665	0	3.27781	0	0	0	0	0	SZT2,MIR6735,HYI-AS1	+	exon-intergenic	UTR,transcript,gene,exon,not_annotated	hsa_circ_0012036	Bj	NM_015284	Salzman2013
chr1:207639982-207738984:+	2.85539	-3.7747	1.52316	-2.47821	0.0132045	0.128771	0.890183	not-significant	chr1	207639982	207738984	+	0	0	1.48329	3.39573	0	0	5.02012	0	6.33626	4.95226	6.98747	0	6.49811	0	0	0	3.16051	0	0	0	CR1L,CD46P1,CR1,CDCA4P3	+	exon-intergenic	UTR,transcript,gene,exon,not_annotated	hsa_circ_0016299	K562	NM_175710	Salzman2013
chr11:134736778-134740916:+	2.55617	-4.04318	1.63152	-2.47817	0.013206	0.128771	0.890183	not-significant	chr11	134736778	134740916	+	0	0	0	0	0	0	5.02012	7.68769	4.81941	0	4.89347	4.8194	0	0	3.27781	0	3.16051	0	0	0	AP001999.1	+	intron-intron	gene,transcript	novel
chr12:34600488-34605115:+	2.31756	-4.26031	1.71924	-2.47801	0.0132117	0.128771	0.890183	not-significant	chr12	34600488	34605115	+	0	0	0	0	0	0	5.02012	6.13019	5.37091	4.03865	7.13722	0	0	0	3.27781	0	0	0	0	0	not_annotated	+	intergenic-intergenic	not_annotated	novel
chr13:38763051-38878272:+	2.17275	-2.94918	1.18938	-2.47959	0.0131535	0.128771	0.890183	not-significant	chr13	38763051	38878272	+	3.56526	0	4.26686	0	4.15847	1.62946	5.5759	0	3.9135	0	0	4.43672	7.00317	0	0	0	0	0	0	5.04018	FREM2,RNU6-56P	+	intron-exon	exon,gene,transcript,CDS	hsa_circ_0030023	Mcf7	NM_207361	Salzman2013
chr15:57392550-57547846:-	6.8436	-3.28257	1.32365	-2.47994	0.0131404	0.128771	0.890183	not-significant	chr15	57392550	57547846	-	0	0	0	0	0	0	5.97601	6.53502	7.31846	6.88208	7.89433	5.3709	6.6868	3.33737	3.27781	5.18451	0	0	0	5.04018	not_annotated	-	intergenic-intergenic	not_annotated	novel
chr15_KI270905v1_alt:2021396-2093798:-	3.06332	-2.03905	0.822119	-2.48024	0.0131294	0.128771	0.890183	not-significant	chr15_KI270905v1_alt	2021396	2093798	-	3.89053	0	2.39804	3.39573	3.12189	2.42123	6.95318	3.72984	5.76878	4.95226	0	6.21392	3.86396	5.12091	0	2.92612	3.16051	3.13311	0	3.26749	not_annotated	-	intergenic-intergenic	not_annotated	novel
chr16:75319348-75414695:+	2.2098	-3.81989	1.54282	-2.4759	0.0132899	0.128771	0.890183	not-significant	chr16	75319348	75414695	+	0	0	0	0	0	0	6.54581	5.56532	5.76878	4.03865	4.89347	5.3709	0	0	0	0	4.00398	0	0	0	not_annotated	+	intergenic-intergenic	not_annotated	novel
chr19:23307307-23312924:-	3.72399	-4.19968	1.69622	-2.47591	0.0132897	0.128771	0.890183	not-significant	chr19	23307307	23312924	-	0	0	0	0	0	0	0	7.32909	0	6.21846	7.27287	5.76876	3.86396	0	0	0	0	0	4.67835	3.26749	ZNF91	-	exon-intron	transcript,gene,exon	novel
chr2:24496320-24711111:-	4.55791	-3.49364	1.40898	-2.47954	0.0131551	0.128771	0.890183	not-significant	chr2	24496320	24711111	-	0	0	0	0	0	0	7.94156	0	5.76878	6.4751	6.41372	4.8194	5.71415	0	3.27781	4.63742	3.16051	3.13311	0	0	not_annotated	-	intergenic-intergenic	not_annotated	novel
chr22:23657744-23715194:-	7.34852	-1.7703	0.715023	-2.47586	0.0132914	0.128771	0.890183	not-significant	chr22	23657744	23715194	-	6.46447	6.0835	5.09886	4.66433	5.49736	3.87643	7.27048	4.62325	6.08026	5.50665	3.98319	0	8.06179	0	0	2.92612	4.91552	4.49936	5.22648	5.04018	GUSBP11	-	intron-intron	gene,transcript	hsa_circ_0062547	H1hesc	NR_024448	Salzman2013
chr22:36146004-36196134:+	2.13045	-4.15744	1.67869	-2.4766	0.013264	0.128771	0.890183	not-significant	chr22	36146004	36196134	+	0	0	0	0	0	0	5.02012	7.10967	4.81941	0	0	3.91348	6.02523	0	0	2.92612	0	0	0	0	not_annotated	+	intergenic-intergenic	not_annotated	novel
chr22:46774236-47046975:+	18.8989	-1.3606	0.549411	-2.47646	0.0132693	0.128771	0.890183	not-significant	chr22	46774236	47046975	+	5.15809	6.87272	5.58858	6.33625	4.87018	5.6888	8.02833	7.8383	6.9094	8.86372	7.61681	6.44901	8.25309	5.42659	6.45631	2.92612	5.86812	5.64934	7.04477	6.16164	TBC1D22A	+	intron-intron	gene,transcript	hsa_circ_0063850	K562	NM_014346	Salzman2013
chr5:134302590-134360091:-	2.71162	2.10612	0.851007	2.47485	0.0133291	0.128975	0.889494	not-significant	chr5	134302590	134360091	-	3.14274	4.20185	4.08209	3.00586	4.3318	4.07219	0	0	0	0	0	3.07881	0	4.19839	6.00898	6.14511	6.03263	0	4.67835	5.04018	CDKL3,AC104109.4	-	exon-exon	UTR,transcript,gene,exon,CDS	novel
chr1:205598414-205750100:+	5.57017	-2.74233	1.10898	-2.47284	0.0134045	0.129543	0.887585	not-significant	chr1	205598414	205750100	+	0	0	3.13876	0	2.00896	1.62946	6.76383	7.90809	6.08026	6.4751	5.84535	4.8194	5.31693	0	5.35703	4.9368	0	0	0	4.65311	MFSD4A	+	exon-exon	UTR,transcript,gene,exon	novel
chr16:20451640-20576323:-	14.7898	-2.0483	0.82899	-2.47084	0.0134795	0.12984	0.886591	not-significant	chr16	20451640	20576323	-	4.07238	0	4.50586	0	4.48644	1.18117	8.33109	6.98602	7.43256	8.03844	8.05353	5.58351	8.1921	6.07976	4.13314	5.18451	4.00398	5.4363	7.16849	5.99667	not_annotated	-	intergenic-intergenic	not_annotated	novel
chr3:65220774-65311993:+	2.27884	-3.86207	1.5631	-2.47078	0.0134817	0.12984	0.886591	not-significant	chr3	65220774	65311993	+	0	0	0	0	0	0	4.10282	4.62325	0	6.6929	6.41372	4.43672	5.31693	0	0	0	0	3.97368	0	0	not_annotated	+	intergenic-intergenic	not_annotated	novel
chr6:39538643-39639757:-	2.47665	-2.87192	1.1624	-2.47069	0.0134853	0.12984	0.886591	not-significant	chr6	39538643	39639757	-	2.253	0	2.02176	0	2.00896	2.6058	4.10282	6.13019	3.9135	6.4751	5.84535	0	5.31693	0	0	0	0	0	0	5.04018	KIF6	-	intron-intron	gene,transcript	hsa_circ_0076279	Bj	NM_145027	Salzman2013
chr1:247299796-247331680:-	1.62884	-3.61244	1.46363	-2.46813	0.0135821	0.130578	0.88413	not-significant	chr1	247299796	247331680	-	2.253	0	2.39804	2.46279	2.00896	0	7.12053	0	0	0	4.89347	5.12138	0	0	0	0	0	0	0	0	ZNF496	-	exon-exon	UTR,transcript,gene,exon	hsa_circ_0017349	H1hesc	NM_032752	Salzman2013
chr19:11169877-11192901:-	3.76877	1.8862	0.764332	2.46778	0.0135956	0.130578	0.88413	not-significant	chr19	11169877	11192901	-	3.79013	7.37994	4.71072	4.2621	4.75328	4.6226	0	0	0	0	0	3.91348	0	4.73238	3.27781	5.18451	4.91552	5.99931	3.78128	5.34494	KANK2	-	exon-exon	transcript,gene,exon,CDS	hsa_circ_0049407	Helas3, Gm12878, Ag04450, Sknshra	NM_001136191	Salzman2013
chr11:1184992-1193316:-	3.46592	-4.1212	1.67101	-2.46629	0.0136521	0.130758	0.883532	not-significant	chr11	1184992	1193316	-	0	0	0	0	0	0	0	6.85077	6.08026	7.19915	6.41372	3.07881	3.86396	0	0	0	0	4.49936	0	0	not_annotated	-	intergenic-intergenic	not_annotated	novel
chr12:94037768-94126049:+	2.40305	-3.38557	1.37342	-2.46508	0.0136984	0.130758	0.883532	not-significant	chr12	94037768	94126049	+	2.96814	0	2.02176	2.07936	3.12189	3.72924	0	3.72984	0	7.67899	5.44661	0	4.76665	0	6.98667	0	0	0	0	0	not_annotated	+	intergenic-intergenic	not_annotated	novel
chr14:45819559-45824305:-	2.21688	-4.19225	1.70006	-2.46594	0.0136656	0.130758	0.883532	not-significant	chr14	45819559	45824305	-	0	0	0	0	0	0	7.12053	4.62325	3.9135	6.21846	0	5.12138	0	0	0	0	0	0	0	3.26749	not_annotated	-	intergenic-intergenic	not_annotated	novel
chr2:121333835-121530325:+	2.81342	-3.46685	1.40565	-2.46636	0.0136494	0.130758	0.883532	not-significant	chr2	121333835	121530325	+	0	0	0	0	0	0	5.97601	6.53502	5.76878	6.4751	3.98319	4.43672	3.86396	0	0	3.74305	4.00398	0	0	0	not_annotated	+	intergenic-intergenic	not_annotated	novel
chr20:7008598-7146797:+	5.39852	3.05098	1.23752	2.46541	0.0136857	0.130758	0.883532	not-significant	chr20	7008598	7146797	+	0	0	1.48329	0	0	6.53433	0	0	0	0	6.15736	3.91348	0	5.67863	4.13314	4.25885	7.53434	6.28071	7.38804	4.12181	AL096799.1	+	intergenic-exon	transcript,gene,exon,not_annotated	novel
chr10:45675318-45784693:-	1.75724	-2.84068	1.15331	-2.46307	0.0137752	0.131267	0.881846	not-significant	chr10	45675318	45784693	-	0	5.12456	2.39804	2.46279	2.67587	1.18117	5.02012	0	4.81941	4.95226	6.15736	4.8194	0	0	0	0	0	0	0	0	FAM21FP	-	exon-exon	transcript,gene,exon	novel
chr20:50891191-50928825:-	3.44064	1.72671	0.701361	2.46194	0.0138187	0.131267	0.881846	not-significant	chr20	50891191	50928825	-	4.07238	6.0835	3.47748	4.97829	3.73245	3.80473	0	5.16998	3.9135	0	0	0	3.86396	4.73238	5.60854	3.74305	6.43676	0	3.78128	5.99667	ADNP	-	exon-exon	UTR,exon,gene,transcript,CDS	hsa_circ_0060840	K562, A549	NM_015339	Salzman2013
chr6:26368179-26469038:+	6.30052	1.65256	0.671029	2.46273	0.0137885	0.131267	0.881846	not-significant	chr6	26368179	26469038	+	3.29803	6.0835	4.08209	4.59239	4.15847	5.45234	0	4.62325	0	5.50665	5.84535	3.07881	5.31693	0	4.66484	4.25885	5.46914	7.19598	7.38804	6.44389	BTN2A2,BTN3A3,BTN3A2,BTN2A3P,BTN3A1	+	exon-exon	UTR,transcript,gene,exon,CDS	hsa_circ_0001590	cd_19, Gm12878	NM_001197238	Memczak2013, Salzman2013
chr7:20288509-20410547:-	3.27604	-3.65336	1.48394	-2.46193	0.0138193	0.131267	0.881846	not-significant	chr7	20288509	20410547	-	0	0	0	0	0	0	0	5.56532	4.81941	4.95226	7.71537	3.07881	6.28097	3.33737	4.13314	0	0	0	0	3.26749	AC004130.1	-	intergenic-intergenic	not_annotated	novel
chr1:36955400-36962707:+	1.60807	-3.70375	1.50499	-2.46099	0.0138554	0.131288	0.881773	not-significant	chr1	36955400	36962707	+	0	0	0	0	0	0	5.02012	5.56532	5.37091	5.90604	3.98319	0	3.86396	0	0	0	0	0	0	3.26749	not_annotated	+	intergenic-intergenic	not_annotated	novel
chr9:126959298-127122631:+	2.76099	-1.7831	0.724516	-2.46109	0.0138515	0.131288	0.881773	not-significant	chr9	126959298	127122631	+	4.98795	0	4.94513	4.06325	5.17284	2.6058	5.5759	3.72984	0	5.50665	5.44661	5.58351	0	0	3.27781	0	4.00398	5.18621	0	0	RALGPS1	+	intron-intron	gene,transcript	hsa_circ_0088619	H1hesc	NM_014636	Salzman2013
chr1:16020987-16062534:-	1.58054	-3.68351	1.49768	-2.45948	0.0139139	0.131522	0.881002	not-significant	chr1	16020987	16062534	-	0	0	1.48329	0	0	0	4.10282	5.16998	6.33626	0	5.44661	0	4.76665	0	3.27781	0	0	0	0	0	AL355994.2,FAM131C	-	intergenic-exon	transcript,gene,exon,CDS,not_annotated	novel
chr11:15107749-15190814:+	1.49727	-3.62429	1.47343	-2.45976	0.013903	0.131522	0.881002	not-significant	chr11	15107749	15190814	+	1.38342	0	0	0	2.00896	0	5.97601	3.72984	0	6.21846	0	5.3709	0	0	0	2.92612	0	0	0	0	INSC	+	intergenic-exon	transcript,gene,exon,CDS,not_annotated	hsa_circ_0021344	K562, Gm12878	NM_001031853	Salzman2013
chr3:20905512-21096636:-	3.7613	-4.23011	1.72089	-2.45809	0.0139678	0.131821	0.880016	not-significant	chr3	20905512	21096636	-	0	0	0	0	0	0	7.64469	3.72984	0	7.19915	6.41372	0	4.76665	0	0	0	0	3.13311	0	4.12181	not_annotated	-	intergenic-intergenic	not_annotated	novel
chr5:143014080-143173155:+	24.4068	1.56754	0.63785	2.45754	0.0139891	0.131821	0.880016	not-significant	chr5	143014080	143173155	+	6.05477	10.1517	6.70949	7.35146	5.17284	7.86417	8.11018	5.56532	0	5.90604	7.27287	5.3709	4.76665	6.96683	6.32205	7.57862	7.08751	5.64934	5.93295	7.60979	ARHGAP26	+	exon-exon	transcript,gene,exon,CDS	hsa_circ_0074371	Hepg2, Helas3, H1hesc, Gm12878, Bj, A549, Nhek, Sknshra	NM_015071	Salzman2013
chr7:139043527-139132034:-	5.32535	1.89556	0.77138	2.45736	0.0139964	0.131821	0.880016	not-significant	chr7	139043527	139132034	-	3.43793	0	4.57744	7.72339	4.87018	5.19747	0	0	3.9135	4.95226	0	5.3709	0	3.33737	6.17399	6.93508	4.53085	4.49936	5.62257	4.12181	ZC3HAV1	-	exon-exon	UTR,exon,gene,transcript	hsa_circ_0082623	K562	NM_020119	Salzman2013
chr8:27597996-27610570:-	2.55061	2.69467	1.09724	2.45586	0.0140548	0.13221	0.878735	not-significant	chr8	27597996	27610570	-	1.38342	0	4.08209	3.39573	2.67587	3.80473	0	0	0	4.03865	0	0	0	5.42659	7.15408	0	4.00398	3.13311	6.18821	0	CLU	-	exon-exon	UTR,transcript,gene,exon	hsa_circ_0083768	Hepg2, H1hesc	NR_038335	Salzman2013
chr11:104924619-105017959:+	4.02187	-3.95905	1.6128	-2.45477	0.0140975	0.132292	0.878467	not-significant	chr11	104924619	105017959	+	0	0	0	0	0	0	6.54581	0	7.05902	4.03865	7.61681	3.07881	5.71415	0	0	0	3.16051	0	0	4.65311	not_annotated	+	intergenic-intergenic	not_annotated	novel
chr9:14081972-14313587:+	4.25384	-3.45514	1.40747	-2.45486	0.014094	0.132292	0.878467	not-significant	chr9	14081972	14313587	+	0	0	0	0	0	0	0	6.13019	6.5536	5.90604	7.39685	3.07881	6.85364	0	3.27781	0	3.16051	3.97368	0	4.12181	not_annotated	+	intergenic-intergenic	not_annotated	novel
chrY:56837672-56849718:-	7.9269	-3.1366	1.27803	-2.45424	0.0141182	0.132326	0.878355	not-significant	chrY	56837672	56849718	-	0	0	0	0	0	0	7.64469	7.10967	5.76878	7.04931	8.19689	6.44901	4.76665	3.33737	5.35703	5.18451	4.00398	0	0	3.26749	not_annotated	-	intergenic-intergenic	not_annotated	novel
chrX:2714422-2738256:+	3.11392	2.82355	1.15084	2.45347	0.0141485	0.132451	0.877946	not-significant	chrX	2714422	2738256	+	3.29803	7.06231	2.69138	2.76088	2.67587	2.76837	5.02012	0	0	0	0	0	0	4.73238	0	0	3.16051	0	7.38804	4.12181	CD99	+	exon-exon	transcript,gene,exon,CDS	hsa_circ_0089812	Helas3	None	Salzman2013
chr6:71222646-71330618:+	2.56623	-2.74121	1.11753	-2.45292	0.0141703	0.132494	0.877803	not-significant	chr6	71222646	71330618	+	0	0	3.13876	3.39573	2.67587	2.76837	5.97601	0	4.81941	5.50665	0	3.91348	7.13864	0	0	3.74305	0	0	3.78128	0	not_annotated	+	intergenic-intergenic	not_annotated	novel
chrUn_KI270442v1:310425-376127:-	2.08298	-4.10209	1.67263	-2.45249	0.0141873	0.132494	0.877803	not-significant	chrUn_KI270442v1	310425	376127	-	0	0	0	0	0	0	5.97601	5.56532	4.81941	6.88208	0	3.91348	0	0	0	0	3.16051	0	0	0	not_annotated	-	intergenic-intergenic	not_annotated	novel
chr8:46140511-46152225:-	3.23183	-4.38438	1.78947	-2.4501	0.0142815	0.133214	0.875449	not-significant	chr8	46140511	46152225	-	0	0	0	0	0	0	7.40629	0	6.08026	0	6.82036	5.9329	0	0	3.27781	2.92612	0	0	0	0	not_annotated	-	intergenic-intergenic	not_annotated	novel
chr15:60488524-60638272:+	5.00793	-2.52214	1.03111	-2.44605	0.014443	0.134559	0.871088	not-significant	chr15	60488524	60638272	+	1.89343	0	0	2.07936	2.00896	2.20721	7.12053	0	6.9094	4.03865	7.71537	4.43672	5.71415	4.19839	5.05213	3.74305	0	3.97368	0	4.12181	RORA-AS1	+	exon-intron	transcript,gene,exon	novel
chr11:64555895-64571086:+	1.52831	-3.45132	1.41151	-2.44513	0.01448	0.134581	0.871016	not-significant	chr11	64555895	64571086	+	2.253	0	2.39804	1.52845	2.00896	2.20721	4.10282	0	0	0	5.84535	0	6.85364	0	0	0	0	0	0	0	SLC22A11	+	exon-exon	UTR,transcript,gene,exon,CDS	novel
chr11:123057535-123062125:-	3.42432	2.40178	0.982098	2.44556	0.0144628	0.134581	0.871016	not-significant	chr11	123057535	123062125	-	4.07238	6.65439	3.75071	4.73284	4.3318	2.42123	0	0	0	0	0	3.07881	0	0	6.98667	4.63742	4.00398	0	6.18821	5.04018	SNORD14E,HSPA8	-	exon-exon	UTR,transcript,gene,exon,CDS	hsa_circ_0024707	K562	NM_006597	Salzman2013
chr10:15516971-15604332:-	5.86494	-1.55368	0.636565	-2.44072	0.0146582	0.135151	0.869179	not-significant	chr10	15516971	15604332	-	5.23618	4.20185	6.54099	3.00586	5.49736	4.29748	6.76383	5.56532	6.5536	5.50665	5.44661	5.3709	4.76665	0	0	0	5.68239	5.4363	0	5.99667	ITGA8	-	exon-exon	UTR,transcript,gene,exon,CDS	hsa_circ_0017836	Bj	NM_003638	Salzman2013
chr12:56155076-56161563:+	3.85974	2.75852	1.12964	2.44194	0.0146086	0.135151	0.869179	not-significant	chr12	56155076	56161563	+	2.76853	8.29775	2.69138	3.83227	3.12189	2.76837	4.10282	4.62325	0	0	0	3.07881	0	4.73238	0	0	0	4.49936	0	5.99667	MYL6B	+	exon-exon	transcript,gene,exon,CDS	hsa_circ_0026881	Huvec, Helas3, H1hesc	NM_001199629	Salzman2013
chr13:29281704-29359473:+	3.00102	-3.45127	1.41267	-2.44308	0.0145626	0.135151	0.869179	not-significant	chr13	29281704	29359473	+	0	0	0	2.07936	0	0	6.95318	5.56532	4.81941	6.4751	5.84535	3.91348	3.86396	0	0	4.63742	0	0	0	0	MTUS2,GAPDHP69	+	exon-exon	transcript,gene,exon,CDS	novel
chr16:68932374-69043921:+	3.56543	-3.02535	1.24053	-2.43876	0.0147377	0.135151	0.869179	not-significant	chr16	68932374	69043921	+	3.14274	0	1.48329	1.52845	3.12189	1.18117	6.76383	7.5195	0	0	4.89347	6.33625	0	5.12091	4.13314	0	0	0	0	0	TANGO6,AC009137.2	+	intron-intron	gene,transcript	hsa_circ_0040008	K562	NM_024562	Salzman2013
chr17:19035958-19190203:+	6.32886	-3.02541	1.24061	-2.43865	0.0147424	0.135151	0.869179	not-significant	chr17	19035958	19190203	+	0	0	1.48329	0	0	0	5.5759	6.34676	6.33626	7.67899	7.89433	5.12138	5.71415	0	4.66484	0	4.53085	3.97368	0	5.04018	not_annotated	+	intergenic-intergenic	not_annotated	novel
chr17:63009537-63099357:+	2.12215	-2.82209	1.15699	-2.43916	0.0147213	0.135151	0.869179	not-significant	chr17	63009537	63099357	+	2.253	0	1.48329	2.46279	2.00896	1.95129	5.02012	0	4.81941	5.90604	6.82036	0	3.86396	0	0	0	0	0	0	4.65311	TANC2	+	intergenic-exon	transcript,gene,exon,CDS,not_annotated	hsa_circ_0003894	Hs68_RNase, Hs68_control	NM_025185	Jeck2013
chr19:19640085-19640571:-	3.53464	3.07711	1.26236	2.43758	0.0147857	0.135151	0.869179	not-significant	chr19	19640085	19640571	-	2.76853	7.75447	3.75071	5.87351	4.15847	5.49832	0	0	0	0	0	0	0	4.19839	6.17399	0	0	0	0	4.65311	GMIP	-	exon-exon	UTR,transcript,gene,exon,CDS	hsa_circ_0050249	Hsmm, Helas3, Bj	NM_016573	Salzman2013
chr2:48620851-48679447:+	2.31375	-2.58684	1.05955	-2.44144	0.0146287	0.135151	0.869179	not-significant	chr2	48620851	48679447	+	3.43793	0	5.09886	1.52845	5.63578	3.04548	5.5759	5.16998	0	6.4751	0	3.07881	0	0	0	4.9368	0	0	0	0	GTF2A1L,STON1-GTF2A1L	+	exon-exon	transcript,gene,exon,CDS	hsa_circ_0054523	Sknshra	NM_172311	Salzman2013
chr2:204965152-205249888:-	3.31722	-4.42791	1.81635	-2.4378	0.0147769	0.135151	0.869179	not-significant	chr2	204965152	205249888	-	0	0	0	0	0	0	4.10282	6.34676	6.74244	7.67899	3.98319	0	0	0	0	3.74305	0	0	0	0	not_annotated	-	intergenic-intergenic	not_annotated	novel
chr22:42869852-42893613:-	3.73397	1.93805	0.794247	2.44011	0.0146827	0.135151	0.869179	not-significant	chr22	42869852	42893613	-	3.56526	7.51588	3.97993	3.70108	3.12189	4.66358	4.10282	4.62325	0	0	0	4.43672	0	0	4.13314	5.58005	5.86812	3.97368	0	5.59635	PACSIN2	-	exon-exon	UTR,transcript,gene,exon	hsa_circ_0063666	Helas3	NM_001184970	Salzman2013
chr3:13399823-13420264:-	3.28299	-4.03084	1.65389	-2.43718	0.0148023	0.135151	0.869179	not-significant	chr3	13399823	13420264	-	0	0	0	2.07936	0	1.62946	7.84923	6.13019	0	5.50665	0	0	6.02523	4.19839	0	0	0	0	0	0	NUP210	-	exon-exon	transcript,gene,exon,CDS	hsa_circ_0064412	Helas3	NM_024923	Salzman2013
chr3:23917853-23920840:+	2.35211	2.35537	0.964561	2.44191	0.0146097	0.135151	0.869179	not-significant	chr3	23917853	23920840	+	3.29803	6.65439	3.75071	5.84288	3.12189	4.74219	0	0	0	0	0	3.07881	0	0	4.66484	3.74305	0	5.4363	0	4.12181	RPL15	+	exon-exon	UTR,transcript,gene,exon,CDS	hsa_circ_0064574	Gm12878	NM_001253384	Salzman2013
chr7:70897081-70996647:+	2.26355	-4.22688	1.73219	-2.44019	0.0146795	0.135151	0.869179	not-significant	chr7	70897081	70996647	+	0	0	0	0	0	0	5.5759	0	4.81941	7.45893	4.89347	0	3.86396	0	0	2.92612	0	0	0	0	not_annotated	+	intergenic-intergenic	not_annotated	novel
chr9:3978949-4066633:+	2.44596	-3.60699	1.47938	-2.43817	0.0147618	0.135151	0.869179	not-significant	chr9	3978949	4066633	+	0	0	0	0	0	0	0	6.85077	3.9135	4.95226	5.44661	5.58351	5.71415	0	3.27781	0	4.00398	0	0	0	not_annotated	+	intergenic-intergenic	not_annotated	novel
chrUn_KI270741v1:99780-117110:-	2.56413	-3.66553	1.50127	-2.44162	0.0146216	0.135151	0.869179	not-significant	chrUn_KI270741v1	99780	117110	-	0	0	0	0	0	0	6.28887	5.56532	0	6.88208	5.44661	3.07881	4.76665	0	0	2.92612	4.00398	0	0	0	not_annotated	-	intergenic-intergenic	not_annotated	novel
chr9:137678265-137818138:-	3.55236	-3.78133	1.5525	-2.43563	0.0148657	0.135412	0.868343	not-significant	chr9	137678265	137818138	-	0	0	0	0	0	0	5.02012	6.85077	4.81941	0	7.61681	4.8194	5.31693	0	4.13314	0	4.00398	0	0	0	not_annotated	-	intergenic-intergenic	not_annotated	novel
chrX:32095984-32208443:+	1.58523	-3.96442	1.62749	-2.4359	0.0148547	0.135412	0.868343	not-significant	chrX	32095984	32208443	+	0	0	0	0	0	1.18117	5.02012	0	3.9135	5.90604	6.15736	5.12138	0	0	0	0	0	0	0	0	RNA5SP501	+	intergenic-intergenic	not_annotated	novel
chr3:48521936-48554058:-	4.40786	2.15325	0.884363	2.4348	0.0148998	0.135564	0.867856	not-significant	chr3	48521936	48554058	-	2.76853	5.12456	3.13876	5.45435	2.67587	6.0391	5.97601	3.72984	0	4.95226	0	0	0	5.12091	4.13314	0	6.03263	0	7.48643	4.65311	MIR6823,PFKFB4	-	exon-exon	UTR,transcript,gene,exon,CDS	hsa_circ_0003091	Hs68_RNase, Hs68_control, Nhek, K562, Gm12878	NM_004567	Jeck2013, Salzman2013
chr7:29354625-29480355:+	2.96029	-3.1869	1.30917	-2.43428	0.0149213	0.1356	0.867739	not-significant	chr7	29354625	29480355	+	3.68213	0	3.47748	2.07936	0	2.20721	0	6.98602	4.81941	0	7.27287	0	4.76665	0	0	0	0	4.88338	0	0	CHN2,AC004593.3	+	exon-exon	UTR,transcript,gene,exon,CDS	hsa_circ_0079681	Hepg2, Sknshra	NM_004067	Salzman2013
chr7:116038408-116143524:-	3.09041	2.5781	1.05933	2.4337	0.0149455	0.135662	0.867543	not-significant	chr7	116038408	116143524	-	1.89343	0	2.69138	5.13831	3.73245	7.42079	0	3.72984	0	0	3.98319	3.91348	0	0	6.45631	0	0	5.18621	3.78128	3.26749	TFEC	-	intron-exon	UTR,exon,gene,transcript	hsa_circ_0081997	Ag04450	None	Salzman2013
chr11:1884500-1887753:+	2.14709	-3.62259	1.48954	-2.43202	0.0150149	0.13582	0.867035	not-significant	chr11	1884500	1887753	+	0	0	0	1.52845	0	0	0	4.62325	5.76878	4.03865	7.13722	3.07881	4.76665	0	0	0	0	0	0	4.12181	LSP1	+	exon-exon	UTR,transcript,gene,exon,CDS	hsa_circ_0020782	Gm12878	NM_001242932	Salzman2013
chr19:3976075-4020880:-	15.4487	1.38372	0.569026	2.43173	0.0150269	0.13582	0.867035	not-significant	chr19	3976075	4020880	-	5.44786	9.0461	5.36442	6.52171	5.26108	5.1113	5.5759	6.70152	5.37091	5.90604	0	3.91348	7.4822	6.76389	7.30407	6.25749	6.03263	7.84093	6.18821	6.56669	SNORD37,EEF2	-	exon-exon	UTR,exon,gene,transcript,CDS	hsa_circ_0048531	Nhek, K562, Huvec, Hsmm, Hepg2, Helas3, H1hesc, Gm12878, Bj, Ag04450, A549, Sknshra	NM_001961	Salzman2013
chr5:30644193-30743714:-	2.7769	-4.00153	1.64565	-2.43159	0.0150329	0.13582	0.867035	not-significant	chr5	30644193	30743714	-	0	0	0	0	0	1.62946	4.10282	5.87524	0	4.95226	0	3.91348	7.84119	0	0	0	0	0	0	4.12181	AC099517.1	-	exon-intergenic	transcript,gene,exon,not_annotated	novel
chr8:144789782-144792140:-	2.26019	2.28794	0.940875	2.43172	0.0150274	0.13582	0.867035	not-significant	chr8	144789782	144792140	-	1.38342	6.87272	3.86991	2.46279	2.00896	1.95129	0	3.72984	0	0	0	0	3.86396	4.19839	5.05213	0	4.91552	4.88338	3.78128	4.12181	RPL8	-	exon-exon	UTR,exon,gene,transcript,CDS	hsa_circ_0086155	Nhek, K562, Huvec, Hsmm, Hepg2, Helas3, H1hesc, Gm12878, Bj, Ag04450, A549, Nhlf, Sknshra, Mcf7	NM_033301	Salzman2013
chr11:1184992-1193316:+	2.76332	-3.41236	1.40384	-2.43073	0.0150686	0.135985	0.86651	not-significant	chr11	1184992	1193316	+	0	0	0	0	0	0	6.54581	0	5.76878	6.21846	5.44661	4.43672	5.71415	0	4.13314	2.92612	0	3.13311	0	0	MUC5AC	+	exon-exon	transcript,gene,exon,CDS	hsa_circ_0020752	A549, Mcf7	None	Salzman2013
chrY:10889179-11010275:+	3.69695	-4.54783	1.87184	-2.42961	0.0151152	0.136247	0.865672	not-significant	chrY	10889179	11010275	+	0	4.20185	0	0	0	0	5.5759	7.22355	0	7.95662	0	3.91348	0	0	3.27781	0	0	0	0	0	not_annotated	+	intergenic-intergenic	not_annotated	novel
chr3:60699884-60822011:+	2.13349	-3.75564	1.54616	-2.42902	0.0151399	0.136311	0.865468	not-significant	chr3	60699884	60822011	+	0	0	0	0	0	0	6.54581	5.16998	5.76878	4.03865	4.89347	5.3709	0	0	4.13314	0	0	0	0	0	not_annotated	+	intergenic-intergenic	not_annotated	novel
chr14:65430216-65491546:+	1.84198	-2.2475	0.926295	-2.42634	0.0152521	0.137163	0.862763	not-significant	chr14	65430216	65491546	+	2.253	5.12456	3.31824	3.39573	3.73245	2.42123	5.5759	3.72984	0	0	5.84535	4.43672	5.31693	0	0	0	0	0	0	0	FUT8	+	exon-intron	UTR,transcript,gene,exon	hsa_circ_0032245	Gm12878, Ag04450	NM_178155	Salzman2013
chr16_KI270853v1_alt:1361200-1418055:+	1.82033	-3.27406	1.35083	-2.42374	0.0153615	0.137796	0.860762	not-significant	chr16_KI270853v1_alt	1361200	1418055	+	0	4.20185	0	2.46279	3.45977	1.62946	0	0	5.37091	4.95226	6.41372	5.76876	0	0	0	0	0	0	0	0	not_annotated	+	intergenic-intergenic	not_annotated	novel
chr4:158825916-158904531:-	3.31404	-3.33637	1.37626	-2.42424	0.0153406	0.137796	0.860762	not-significant	chr4	158825916	158904531	-	0	0	0	0	0	0	5.02012	4.62325	6.5536	7.33488	4.89347	5.58351	3.86396	3.33737	3.27781	0	0	4.49936	0	0	not_annotated	-	intergenic-intergenic	not_annotated	novel
chr7:38725678-38830328:+	2.97501	-4.24949	1.75376	-2.42308	0.0153896	0.137796	0.860762	not-significant	chr7	38725678	38830328	+	0	0	0	0	0	0	6.95318	5.56532	6.74244	5.90604	0	0	5.31693	0	4.13314	0	0	0	0	0	not_annotated	+	intergenic-intergenic	not_annotated	novel
chrX:121438370-121536615:+	2.25745	-3.9623	1.6353	-2.42299	0.0153935	0.137796	0.860762	not-significant	chrX	121438370	121536615	+	0	0	2.02176	1.52845	0	1.18117	7.53041	0	3.9135	0	6.41372	0	0	0	0	0	0	0	0	3.26749	not_annotated	+	intergenic-intergenic	not_annotated	novel
chr9:127195091-127214842:+	2.30941	-2.9633	1.22324	-2.4225	0.0154141	0.137822	0.860682	not-significant	chr9	127195091	127214842	+	2.5351	0	1.48329	1.52845	2.00896	1.18117	5.02012	4.62325	4.81941	4.95226	7.27287	0	0	0	0	0	0	4.88338	0	0	RALGPS1	+	exon-exon	transcript,gene,exon,CDS	hsa_circ_0088628	Bj	NM_001190729	Salzman2013
chr1:155947075-155985449:+	1.99935	-4.05238	1.67551	-2.41859	0.0155807	0.138357	0.858999	not-significant	chr1	155947075	155985449	+	0	0	0	0	0	0	0	5.87524	5.76878	6.88208	3.98319	3.91348	0	0	0	2.92612	0	0	0	0	not_annotated	+	intergenic-intergenic	not_annotated	novel
chr10:80659134-80714650:+	1.60963	-3.91823	1.61974	-2.41905	0.0155611	0.138357	0.858999	not-significant	chr10	80659134	80714650	+	0	0	0	1.52845	0	0	5.02012	4.62325	6.5536	0	5.44661	4.43672	0	0	0	0	0	0	0	0	not_annotated	+	intergenic-intergenic	not_annotated	novel
chr3:39096501-39103098:-	1.68751	-3.97575	1.6425	-2.42054	0.0154973	0.138357	0.858999	not-significant	chr3	39096501	39103098	-	0	0	1.48329	1.52845	0	0	5.97601	0	0	5.90604	6.41372	3.91348	0	0	0	0	0	0	0	0	GORASP1	-	intergenic-exon	UTR,transcript,gene,exon,not_annotated	hsa_circ_0064898	K562	NM_031899	Salzman2013
chr3:126012615-126068246:-	2.52186	-3.75982	1.55362	-2.42004	0.015519	0.138357	0.858999	not-significant	chr3	126012615	126068246	-	1.38342	0	0	3.00586	2.00896	0	7.75058	5.87524	4.81941	0	3.98319	0	0	0	0	2.92612	0	0	0	0	SLC41A3	-	exon-exon	transcript,gene,exon,CDS	hsa_circ_0067126	Helas3	NM_017836	Salzman2013
chr5:16754828-16917042:-	7.15426	-1.8218	0.753097	-2.41908	0.0155597	0.138357	0.858999	not-significant	chr5	16754828	16917042	-	6.78317	0	6.35017	3.55659	6.4656	4.44591	5.02012	7.42744	6.33626	0	0	7.12836	4.76665	0	4.66484	2.92612	0	5.99931	4.67835	5.99667	MYO10	-	exon-exon	transcript,gene,exon,CDS	hsa_circ_0072000	Huvec	NM_012334	Salzman2013
chr7:94395087-94431161:+	8.32925	2.89769	1.19807	2.41862	0.0155795	0.138357	0.858999	not-significant	chr7	94395087	94431161	+	0	9.00047	2.93295	3.00586	3.45977	1.95129	0	5.87524	0	0	0	5.76876	0	0	6.6923	6.02323	5.21876	7.5542	0	5.59635	COL1A2	+	exon-exon	transcript,gene,exon,CDS	hsa_circ_0081054	Hsmm, Bj, Ag04450, Nhlf	NM_000089	Salzman2013
chr6:132050433-132144002:+	2.53705	-4.29998	1.77838	-2.41792	0.0156096	0.138455	0.858692	not-significant	chr6	132050433	132144002	+	0	0	0	0	0	1.18117	5.5759	0	6.08026	7.67899	0	3.07881	0	0	0	2.92612	0	0	0	0	LINC01013,AL133346.1,AL021408.1	+	intron-intron	gene,transcript	novel
chr12:94037768-94126049:-	1.95975	-4.01185	1.65983	-2.41702	0.0156481	0.138481	0.858611	not-significant	chr12	94037768	94126049	-	0	0	0	0	0	0	5.02012	5.56532	0	6.6929	5.84535	3.91348	0	0	0	0	0	3.13311	0	0	not_annotated	-	intergenic-intergenic	not_annotated	novel
chr2:170400188-170519540:-	2.08829	-4.09572	1.6945	-2.41706	0.0156463	0.138481	0.858611	not-significant	chr2	170400188	170519540	-	0	0	0	0	0	0	6.76383	5.16998	0	4.03865	5.84535	0	5.71415	3.33737	0	0	0	0	0	0	MYO3B-AS1	-	intron-intron	gene,transcript	novel
chr10:133337123-133339433:+	1.5449	-3.65703	1.51371	-2.41594	0.0156947	0.138734	0.857816	not-significant	chr10	133337123	133339433	+	0	0	0	0	0	0	4.10282	3.72984	0	5.90604	6.41372	3.91348	3.86396	0	0	2.92612	0	0	0	0	ZNF511-PRAP1	+	intron-intron	gene,transcript	novel
chr12:100168452-100196979:-	1.95231	-2.76761	1.14586	-2.41531	0.0157217	0.138816	0.857562	not-significant	chr12	100168452	100196979	-	3.43793	0	4.57744	3.39573	4.15847	3.64953	5.97601	5.56532	0	0	3.98319	6.08024	0	0	0	0	0	0	0	0	GOLGA2P5	-	exon-exon	transcript,gene,exon	novel
chr4:173813451-173919446:-	2.28027	-3.85591	1.59733	-2.41398	0.0157794	0.139167	0.856463	not-significant	chr4	173813451	173919446	-	0	0	0	0	0	0	4.10282	5.16998	4.81941	6.4751	6.82036	3.07881	0	0	0	0	4.00398	0	0	0	not_annotated	-	intergenic-intergenic	not_annotated	novel
chr2:34677146-34765952:+	8.57575	1.99898	0.828417	2.41301	0.0158214	0.139379	0.855802	not-significant	chr2	34677146	34765952	+	2.76853	0	4.773	4.66433	3.96126	6.20074	0	5.16998	0	0	3.98319	6.65109	4.76665	5.42659	6.79724	6.93508	8.31919	0	7.28244	5.81036	LINC01320	+	exon-exon	transcript,gene,exon	novel
chr11:62559048-62572704:-	6.33972	1.86072	0.771423	2.41207	0.0158624	0.139424	0.855664	not-significant	chr11	62559048	62572704	-	3.79013	7.86044	3.97993	5.18793	3.45977	2.6058	0	6.53502	0	0	0	0	5.71415	6.07976	6.45631	5.39581	5.68239	5.18621	5.22648	5.99667	EEF1G,AP002990.1	-	intergenic-intron	gene,transcript,not_annotated	hsa_circ_0022431	H1hesc	NM_001404	Salzman2013
chr3:11490295-11574118:-	4.26832	-2.43566	1.00974	-2.41217	0.015858	0.139424	0.855664	not-significant	chr3	11490295	11574118	-	1.89343	0	0	3.21424	3.45977	1.62946	5.97601	5.87524	5.37091	4.03865	7.39685	4.43672	6.6868	0	0	4.63742	0	5.4363	0	3.26749	AC022001.1,VGLL4	-	intergenic-intron	gene,transcript,not_annotated	hsa_circ_0064322	Ag04450	NM_014667	Salzman2013
chr1:239406379-239554872:+	2.44271	-2.47001	1.02542	-2.40879	0.0160055	0.140364	0.852744	not-significant	chr1	239406379	239554872	+	3.43793	0	3.13876	2.76088	3.73245	2.20721	0	6.85077	5.76878	0	4.89347	0	5.71415	0	0	0	4.91552	0	0	3.26749	CHRM3	+	intron-exon	exon,gene,transcript	novel
chr5:145587325-145831070:-	18.1281	1.68933	0.701289	2.40889	0.0160011	0.140364	0.852744	not-significant	chr5	145587325	145831070	-	5.57347	4.20185	4.94513	8.26391	5.17284	7.95349	6.54581	5.56532	6.08026	7.95662	0	3.91348	0	6.96683	7.3736	7.18287	8.31919	5.83492	8.61517	3.26749	PRELID2	-	intron-intron	gene,transcript	hsa_circ_0074386	K562	NM_138492	Salzman2013
chr10:129791909-129835196:+	1.53764	-2.99423	1.24382	-2.40729	0.0160713	0.140465	0.85243	not-significant	chr10	129791909	129835196	+	1.89343	0	1.48329	0	2.67587	1.95129	0	4.62325	3.9135	0	6.82036	4.8194	0	0	0	0	0	0	0	4.12181	LINC02666	+	exon-intergenic	transcript,gene,exon,not_annotated	novel
chr12:115984226-116276564:+	4.4995	-2.92947	1.21688	-2.40735	0.0160686	0.140465	0.85243	not-significant	chr12	115984226	116276564	+	0	0	0	1.52845	0	0	5.02012	5.56532	6.5536	6.4751	7.13722	4.43672	6.6868	0	5.05213	3.74305	0	3.13311	0	4.12181	not_annotated	+	intergenic-intergenic	not_annotated	novel
chr3:155080161-155183468:+	5.81715	-1.90657	0.791945	-2.40745	0.0160644	0.140465	0.85243	not-significant	chr3	155080161	155183468	+	6.64696	0	6.17695	5.32729	5.98562	1.62946	5.97601	0	6.9094	5.50665	4.89347	0	6.85364	5.42659	4.13314	0	4.53085	0	4.67835	4.12181	MME	+	exon-exon	UTR,transcript,gene,exon,CDS	hsa_circ_0002626	Hs68_RNase, Hs68_control, H1hesc	NM_007289	Jeck2013, Salzman2013
chr3:168198213-168202142:-	1.9925	-4.03942	1.67859	-2.40644	0.016109	0.140479	0.852388	not-significant	chr3	168198213	168202142	-	0	0	0	0	0	0	6.54581	6.53502	3.9135	0	4.89347	4.8194	0	0	0	0	0	0	0	3.26749	not_annotated	-	intergenic-intergenic	not_annotated	novel
chrX:118566628-118685779:+	7.01072	1.65289	0.68677	2.40677	0.0160945	0.140479	0.852388	not-significant	chrX	118566628	118685779	+	2.96814	6.0835	4.35103	6.35807	2.00896	5.35573	5.97601	0	0	6.21846	4.89347	5.58351	0	6.52765	7.50334	6.25749	3.16051	5.4363	4.67835	6.16164	DOCK11	+	exon-exon	transcript,gene,exon,CDS	hsa_circ_0091381	K562	NM_144658	Salzman2013
chr17:29120616-29167021:-	1.884	-2.73782	1.13793	-2.40596	0.01613	0.140505	0.852309	not-significant	chr17	29120616	29167021	-	1.38342	0	3.13876	3.00586	3.12189	2.20721	0	4.62325	5.76878	4.95226	0	0	6.6868	0	0	0	4.00398	0	0	0	MYO18A	-	exon-exon	UTR,transcript,gene,exon,CDS	hsa_circ_0042743	Hsmm	NM_078471	Salzman2013
chr1:64546421-64641969:-	2.14022	-4.13601	1.72068	-2.4037	0.01623	0.140628	0.851928	not-significant	chr1	64546421	64641969	-	0	0	0	0	0	0	6.95318	6.13019	0	5.90604	3.98319	3.07881	0	0	0	0	0	0	0	3.26749	not_annotated	-	intergenic-intergenic	not_annotated	novel
chr10:58703218-58775311:+	3.13073	-2.35536	0.97993	-2.4036	0.0162347	0.140628	0.851928	not-significant	chr10	58703218	58775311	+	3.14274	0	2.02176	0	2.00896	2.76837	5.02012	6.34676	5.76878	0	5.84535	5.9329	5.71415	5.12091	4.13314	3.74305	0	0	0	0	FAM133CP,BICC1	+	intron-intron	gene,transcript	hsa_circ_0018419	Ag04450	NM_001080512	Salzman2013
chr19:14388450-14408540:+	1.72558	2.14898	0.893977	2.40384	0.0162237	0.140628	0.851928	not-significant	chr19	14388450	14408540	+	2.76853	4.20185	2.69138	5.53323	3.12189	3.80473	0	0	0	0	0	3.91348	0	0	5.05213	0	4.53085	3.97368	0	5.81036	ADGRE5	+	exon-exon	transcript,gene,exon,CDS	hsa_circ_0004853	Hs68_RNase, Hs68_control, Nhek, K562, Hepg2, Helas3, Gm12878, Bj, Ag04450, A549	NM_078481	Jeck2013, Salzman2013
chr19:16734797-16808136:-	4.07471	-3.57807	1.48777	-2.405	0.0161726	0.140628	0.851928	not-significant	chr19	16734797	16808136	-	0	0	0	0	0	0	6.28887	5.16998	4.81941	7.33488	7.27287	3.91348	4.76665	0	3.27781	0	0	0	0	5.04018	not_annotated	-	intergenic-intergenic	not_annotated	novel
chr8:23529109-23566953:+	1.47933	-3.86837	1.60881	-2.40449	0.0161949	0.140628	0.851928	not-significant	chr8	23529109	23566953	+	2.253	0	0	0	0	1.18117	0	6.34676	3.9135	0	6.15736	0	4.76665	0	0	0	0	0	0	0	SLC25A37	+	exon-exon	exon,gene,transcript,CDS	hsa_circ_0083681	Helas3	NM_016612	Salzman2013
chr1:183114491-183144243:+	1.81336	2.02497	0.843255	2.40137	0.0163339	0.141173	0.850249	not-significant	chr1	183114491	183144243	+	0	5.12456	3.31824	4.66433	2.67587	2.42123	0	0	0	0	0	3.91348	3.86396	4.19839	0	2.92612	4.91552	5.18621	5.22648	4.12181	LAMC1	+	intron-exon	exon,gene,transcript,CDS	hsa_circ_0004573	Hs68_RNase, Hs68_control	NM_002293	Jeck2013
chr6:78954814-79079313:-	6.07769	-1.24007	0.516389	-2.40144	0.0163309	0.141173	0.850249	not-significant	chr6	78954814	79079313	-	5.79596	0	5.89868	9.27651	5.63578	5.45234	5.5759	4.62325	5.37091	7.19915	3.98319	6.55359	5.71415	5.67863	3.27781	4.63742	4.53085	3.97368	4.67835	0	PHIP	-	exon-exon	exon,gene,transcript,CDS	hsa_circ_0077112	K562	NM_017934	Salzman2013
chr2:96274360-96304849:-	4.13801	2.65917	1.10755	2.40095	0.0163527	0.141178	0.850232	not-significant	chr2	96274360	96304849	-	1.38342	7.86044	3.47748	2.76088	0	3.56509	0	0	4.81941	0	5.44661	0	0	6.07976	0	4.25885	0	5.18621	4.67835	6.16164	SNRNP200	-	exon-exon	UTR,exon,gene,transcript,CDS	hsa_circ_0055632	Nhek, Hepg2, Helas3, Gm12878, Mcf7	NM_014014	Salzman2013
chr18:2884964-2899253:+	2.43278	2.68396	1.11831	2.40001	0.0163945	0.141226	0.850086	not-significant	chr18	2884964	2899253	+	0	5.68234	3.47748	7.28466	2.00896	4.53697	0	0	0	0	0	3.91348	3.86396	0	4.13314	0	4.00398	3.13311	0	4.12181	EMILIN2	+	exon-exon	transcript,gene,exon,CDS	hsa_circ_0046747	Bj	NM_032048	Salzman2013
chr3:47147645-47218699:+	1.76538	-2.02595	0.844077	-2.4002	0.0163861	0.141226	0.850086	not-significant	chr3	47147645	47218699	+	3.89053	0	4.08209	3.39573	4.15847	3.04548	0	5.87524	0	0	5.84535	3.91348	4.76665	0	0	3.74305	0	3.13311	0	0	KIF9-AS1	+	intergenic-intron	gene,transcript,not_annotated	hsa_circ_0008377	Hs68_RNase, Hs68_control	NR_033373	Jeck2013
chr7:79652499-79773000:+	1.78426	-3.12219	1.30154	-2.39885	0.0164466	0.141473	0.849327	not-significant	chr7	79652499	79773000	+	4.68781	0	2.02176	0	3.96126	0	4.10282	0	0	5.50665	6.41372	0	4.76665	0	0	0	0	0	0	4.65311	RNA5SP234,AC073048.1	+	intergenic-exon	exon,gene,transcript,not_annotated	novel
chr8:125323078-125409104:+	1.90346	-2.53158	1.05546	-2.39856	0.0164596	0.141473	0.849327	not-significant	chr8	125323078	125409104	+	1.89343	0	0	2.76088	2.00896	2.20721	0	5.56532	5.37091	4.95226	5.84535	3.07881	5.31693	0	0	2.92612	4.00398	0	0	0	NSMCE2	+	intron-intron	gene,transcript	hsa_circ_0085531	Helas3	NM_173685	Salzman2013
chr11:15107749-15190814:-	4.30484	-4.44529	1.85443	-2.39711	0.0165248	0.14168	0.848693	not-significant	chr11	15107749	15190814	-	0	0	0	0	0	0	7.12053	6.98602	0	4.95226	7.80763	0	4.76665	0	0	4.25885	0	0	0	0	not_annotated	-	intergenic-intergenic	not_annotated	novel
chr12:48829796-48845782:-	2.2779	3.18684	1.32922	2.39753	0.0165061	0.14168	0.848693	not-significant	chr12	48829796	48845782	-	1.89343	7.6401	1.48329	3.00586	2.67587	2.91381	4.10282	0	0	0	0	0	0	0	5.82262	0	3.16051	0	0	0	DDX23	-	exon-exon	UTR,transcript,gene,exon,CDS	hsa_circ_0026064	K562	NM_004818	Salzman2013
chr2:219076116-219158362:-	2.65872	-2.74422	1.14495	-2.39681	0.0165384	0.14168	0.848693	not-significant	chr2	219076116	219158362	-	4.57203	0	2.93295	3.21424	3.12189	1.18117	0	5.87524	3.9135	0	7.61681	3.07881	0	0	0	4.63742	0	3.13311	0	0	AC068946.1,NHEJ1	-	exon-exon	UTR,transcript,gene,exon,CDS	hsa_circ_0002776	Hs68_RNase, Hs68_control, K562	NM_024782	Jeck2013, Salzman2013
chr15:55915284-55981491:-	3.40807	-2.41377	1.00817	-2.3942	0.0166568	0.142537	0.846073	not-significant	chr15	55915284	55981491	-	2.253	0	2.02176	2.76088	3.12189	2.76837	6.54581	5.56532	0	5.90604	7.13722	3.91348	3.86396	0	0	4.63742	0	0	5.22648	0	NEDD4	-	exon-exon	UTR,transcript,gene,exon,CDS	hsa_circ_0008340	Hs68_RNase, Hs68_control	NM_006154	Jeck2013
chr1:48818012-48967244:+	5.56249	-3.55147	1.48479	-2.39191	0.0167612	0.14274	0.845453	not-significant	chr1	48818012	48967244	+	0	0	0	0	0	0	7.75058	5.87524	5.76878	6.88208	6.82036	5.3709	6.28097	0	0	5.58005	3.16051	0	0	0	not_annotated	+	intergenic-intergenic	not_annotated	novel
chr12:26911178-26936814:-	1.6097	2.64575	1.10624	2.39166	0.0167725	0.14274	0.845453	not-significant	chr12	26911178	26936814	-	1.89343	0	1.48329	3.00586	3.73245	2.42123	0	0	0	0	0	0	0	6.07976	4.66484	5.18451	0	5.64934	3.78128	0	INTS13	-	exon-exon	transcript,gene,exon,CDS	hsa_circ_0025687	K562	NM_018164	Salzman2013
chr12:53295553-53299434:+	1.60423	3.19347	1.33479	2.39248	0.0167348	0.14274	0.845453	not-significant	chr12	53295553	53299434	+	2.5351	0	2.02176	3.83227	0	1.62946	0	0	0	0	0	0	0	0	4.13314	4.25885	6.84353	5.4363	0	0	PFDN5	+	exon-exon	UTR,transcript,gene,exon	hsa_circ_0026594	A549	NM_002624	Salzman2013
chr15:62739455-62844336:+	4.0481	-2.27857	0.952557	-2.39206	0.0167543	0.14274	0.845453	not-significant	chr15	62739455	62844336	+	4.37874	0	4.57744	1.52845	4.15847	2.6058	5.02012	0	0	7.86988	3.98319	0	6.6868	0	4.66484	3.74305	0	4.49936	3.78128	4.12181	TLN2	+	exon-exon	transcript,gene,exon,CDS	hsa_circ_0035609	Hepg2	NM_015059	Salzman2013
chr17:79937715-80013609:+	2.86055	-3.82155	1.59709	-2.39283	0.0167191	0.14274	0.845453	not-significant	chr17	79937715	80013609	+	0	0	0	0	0	0	5.5759	3.72984	3.9135	4.95226	7.89433	0	3.86396	0	4.13314	2.92612	0	0	0	0	not_annotated	+	intergenic-intergenic	not_annotated	novel
chr1:245540828-245646403:+	2.02468	-3.37505	1.41164	-2.39088	0.0168082	0.142842	0.845143	not-significant	chr1	245540828	245646403	+	1.38342	0	2.93295	2.07936	2.00896	0	0	5.16998	0	0	7.27287	5.3709	0	0	0	0	0	0	4.67835	0	KIF26B	+	exon-exon	transcript,gene,exon,CDS	hsa_circ_0007853	Hs68_RNase, Hs68_control	NM_018012	Jeck2013
chr22:29273794-29300463:+	3.21623	2.57839	1.07855	2.39059	0.0168212	0.142842	0.845143	not-significant	chr22	29273794	29300463	+	2.253	7.95915	3.13876	3.21424	3.12189	2.76837	0	0	0	4.03865	0	4.43672	0	0	5.82262	0	4.00398	4.49936	0	4.12181	EWSR1	+	exon-exon	transcript,gene,exon,CDS	hsa_circ_0062738	Nhek	NM_013986	Salzman2013
chr2:132926120-132994239:+	3.13507	-4.32348	1.80901	-2.38997	0.0168498	0.142929	0.844879	not-significant	chr2	132926120	132994239	+	0	0	0	0	0	0	7.27048	0	5.76878	7.19915	3.98319	0	4.76665	0	0	0	0	0	0	4.12181	NCKAP5-AS1	+	intron-intron	gene,transcript	novel
chr12:124335207-124495368:+	3.40982	-3.45811	1.45014	-2.38467	0.0170944	0.144688	0.839567	not-significant	chr12	124335207	124495368	+	0	0	0	0	0	0	6.54581	5.56532	0	6.21846	7.27287	4.43672	4.76665	0	3.27781	3.74305	0	3.97368	0	0	not_annotated	+	intergenic-intergenic	not_annotated	novel
chr3:124395135-124496413:-	2.0419	-3.6952	1.5495	-2.38477	0.0170896	0.144688	0.839567	not-significant	chr3	124395135	124496413	-	0	0	0	0	0	0	4.10282	6.13019	0	6.21846	5.84535	3.91348	4.76665	0	0	0	0	3.97368	0	0	not_annotated	-	intergenic-intergenic	not_annotated	novel
chr14:104941807-104953359:-	3.19041	2.49701	1.04807	2.38248	0.0171963	0.145354	0.837574	not-significant	chr14	104941807	104953359	-	0	4.20185	0	6.52171	0	1.18117	0	4.62325	3.9135	4.95226	3.98319	0	0	5.42659	3.27781	4.25885	4.53085	5.64934	6.40501	3.26749	AHNAK2	-	exon-exon	transcript,gene,exon,CDS	hsa_circ_0033566	Nhek, Hsmm, Ag04450, Nhlf, Sknshra	NM_138420	Salzman2013
chr2:229766565-229909086:+	2.93468	-3.8814	1.62935	-2.38218	0.0172105	0.145354	0.837574	not-significant	chr2	229766565	229909086	+	0	0	0	0	0	0	6.76383	6.85077	4.81941	5.90604	0	3.07881	5.71415	0	0	4.25885	0	0	0	0	not_annotated	+	intergenic-intergenic	not_annotated	novel
chr1:239811121-239917132:+	2.53342	-3.37305	1.41649	-2.38128	0.0172527	0.145437	0.837324	not-significant	chr1	239811121	239917132	+	0	0	1.48329	0	0	2.20721	6.54581	0	4.81941	6.21846	6.82036	0	0	3.33737	0	2.92612	0	0	0	3.26749	CHRM3	+	intron-exon	UTR,exon,gene,transcript	hsa_circ_0017178	Sknshra	NM_000740	Salzman2013
chr11:47420264-47425950:-	1.6915	2.79488	1.17432	2.38	0.0173125	0.145437	0.837324	not-significant	chr11	47420264	47425950	-	2.253	7.06231	1.48329	3.95242	2.00896	3.56509	0	0	0	0	0	0	3.86396	0	0	4.63742	4.53085	0	0	0	PSMC3	-	exon-exon	exon,gene,transcript,CDS	hsa_circ_0021976	Ag04450, A549	NM_002804	Salzman2013
chr12:26195667-26271821:+	1.54972	3.69674	1.55417	2.3786	0.0173783	0.145437	0.837324	not-significant	chr12	26195667	26271821	+	0	0	1.48329	2.07936	0	2.42123	0	0	0	0	0	0	0	5.67863	0	0	0	4.88338	0	6.88257	SSPN	+	exon-exon	UTR,transcript,gene,exon,CDS	novel
chr17:38724918-38729761:+	1.88169	-2.17248	0.913332	-2.37863	0.0173769	0.145437	0.837324	not-significant	chr17	38724918	38729761	+	1.89343	4.20185	3.31824	2.07936	3.73245	1.95129	4.10282	3.72984	3.9135	0	0	5.12138	6.6868	3.33737	0	3.74305	3.16051	0	0	0	MLLT6	+	exon-exon	transcript,gene,exon,CDS	hsa_circ_0043362	Hepg2	NM_005937	Salzman2013
chr17:63578470-63593949:+	2.25434	2.4341	1.02343	2.37838	0.0173888	0.145437	0.837324	not-significant	chr17	63578470	63593949	+	3.56526	6.87272	3.75071	4.2621	2.67587	3.47532	0	0	0	0	0	0	0	5.12091	4.13314	3.74305	5.86812	3.13311	0	0	DCAF7	+	exon-exon	transcript,gene,exon,CDS	hsa_circ_0045201	K562	NM_005828	Salzman2013
chr2:84905659-84906669:+	1.8008	3.37522	1.41844	2.37953	0.0173347	0.145437	0.837324	not-significant	chr2	84905659	84906669	+	0	5.68234	2.93295	4.73284	0	3.37949	0	0	0	0	0	0	0	6.245	0	4.63742	0	0	5.62257	0	TMSB10	+	exon-exon	UTR,exon,gene,transcript	hsa_circ_0055387	Nhek, K562, Huvec, Hmec, Hepg2, Helas3, H1hesc, Gm12878, Bj, Ag04450, A549	NM_021103	Salzman2013
chr3:124395135-124496413:+	2.71261	-2.93804	1.23472	-2.37951	0.0173356	0.145437	0.837324	not-significant	chr3	124395135	124496413	+	1.38342	5.12456	2.02176	0	3.73245	0	7.53041	3.72984	0	5.90604	0	3.91348	3.86396	0	0	2.92612	0	3.13311	3.78128	0	KALRN,RNU6-143P	+	exon-exon	transcript,gene,exon,CDS	hsa_circ_0067072	Sknshra	NM_001024660	Salzman2013
chr6:144403151-144577288:-	4.286	-3.7032	1.55608	-2.37982	0.0173209	0.145437	0.837324	not-significant	chr6	144403151	144577288	-	0	0	0	0	0	0	0	5.56532	5.76878	7.19915	7.13722	5.58351	6.49811	0	0	0	0	3.97368	0	4.65311	not_annotated	-	intergenic-intergenic	not_annotated	novel
chrUn_GL000224v1:35981-43310:+	5.30996	-3.74842	1.57574	-2.37883	0.0173675	0.145437	0.837324	not-significant	chrUn_GL000224v1	35981	43310	+	0	0	0	0	0	0	5.02012	3.72984	4.81941	7.33488	8.50312	3.91348	5.31693	0	0	0	3.16051	0	0	5.34494	not_annotated	+	intergenic-intergenic	not_annotated	novel
chr1:70703720-70948413:-	4.30937	-2.86571	1.20633	-2.37557	0.017522	0.145968	0.835743	not-significant	chr1	70703720	70948413	-	1.38342	0	1.48329	0	4.48644	0	7.64469	5.56532	0	6.21846	4.89347	6.21392	5.71415	0	0	2.92612	3.16051	0	0	5.81036	not_annotated	-	intergenic-intergenic	not_annotated	novel
chr12:10825052-10972538:-	9.38635	-2.01035	0.846287	-2.37549	0.0175255	0.145968	0.835743	not-significant	chr12	10825052	10972538	-	3.14274	0	3.86991	0	3.45977	2.91381	4.10282	6.13019	7.53829	7.45893	8.26355	6.21392	7.00317	6.245	3.27781	5.39581	4.91552	4.88338	0	5.81036	AC018630.2,TAS2R10,PRR4,AC006518.1,PRH1	-	exon-exon	UTR,transcript,gene,exon,CDS	novel
chr17:64068190-64098241:-	1.60067	-3.96183	1.6672	-2.37635	0.017485	0.145968	0.835743	not-significant	chr17	64068190	64098241	-	1.38342	0	1.48329	0	0	1.18117	6.54581	0	0	6.4751	0	0	4.76665	0	0	0	0	0	0	0	ERN1	-	exon-exon	transcript,gene,exon,CDS	hsa_circ_0045267	Helas3	NM_001433	Salzman2013
chr3:188880156-188886608:+	4.81759	2.08343	0.877064	2.37545	0.0175274	0.145968	0.835743	not-significant	chr3	188880156	188886608	+	2.96814	0	3.31824	3.95242	4.62604	3.80473	0	0	5.76878	0	0	4.8194	0	4.19839	7.56408	5.74338	4.91552	6.62075	0	6.67985	LPP	+	exon-exon	UTR,transcript,gene,exon	novel
chr20:48472096-48478422:-	5.03875	-3.5983	1.51696	-2.37205	0.0176898	0.147163	0.832202	not-significant	chr20	48472096	48478422	-	0	0	0	0	0	0	5.5759	7.90809	3.9135	5.50665	7.39685	5.12138	6.02523	0	0	2.92612	0	5.4363	0	0	not_annotated	-	intergenic-intergenic	not_annotated	novel
chr21:32649958-32726816:+	2.63176	-4.06967	1.71619	-2.37134	0.0177239	0.147288	0.831832	not-significant	chr21	32649958	32726816	+	0	0	0	0	0	0	6.76383	5.87524	0	0	6.41372	5.3709	5.31693	0	4.13314	0	0	0	0	0	not_annotated	+	intergenic-intergenic	not_annotated	novel
chr1:24082020-24093050:-	1.51197	-3.66082	1.54456	-2.37014	0.0177812	0.14745	0.831356	not-significant	chr1	24082020	24093050	-	2.5351	0	3.13876	2.07936	0	0	0	4.62325	0	0	6.41372	0	6.28097	0	0	0	0	0	0	0	MYOM3	-	exon-exon	transcript,gene,exon,CDS	novel
chr14:32329197-32444321:+	1.88709	-2.34328	0.98859	-2.37033	0.0177722	0.14745	0.831356	not-significant	chr14	32329197	32444321	+	3.14274	0	2.69138	1.52845	2.67587	3.16583	4.10282	0	3.9135	5.50665	6.15736	0	5.71415	0	0	0	0	0	3.78128	4.12181	AKAP6	+	intergenic-intron	gene,transcript,not_annotated	hsa_circ_0031587	Sknshra	NM_004274	Salzman2013
chr2:48451008-48530829:-	2.90582	-4.21639	1.78025	-2.36843	0.0178636	0.147817	0.830275	not-significant	chr2	48451008	48530829	-	0	0	0	0	0	0	7.64469	6.13019	0	4.95226	4.89347	0	5.31693	0	0	0	4.00398	0	0	0	not_annotated	-	intergenic-intergenic	not_annotated	novel
chr8:18556209-18697842:+	2.18443	-3.79408	1.60177	-2.36868	0.0178519	0.147817	0.830275	not-significant	chr8	18556209	18697842	+	0	0	0	0	0	0	5.5759	5.56532	0	7.19915	0	4.43672	3.86396	0	0	2.92612	0	0	0	3.26749	not_annotated	+	intergenic-intergenic	not_annotated	novel
chr12:85137850-85244909:+	2.84311	-3.40169	1.43861	-2.36457	0.0180508	0.148845	0.827267	not-significant	chr12	85137850	85244909	+	1.38342	0	2.02176	0	2.67587	1.62946	0	0	7.729	0	6.63133	0	4.76665	0	3.27781	4.25885	0	0	0	0	LRRIQ1	+	exon-exon	transcript,gene,exon,CDS	novel
chr19:53341255-53513330:-	2.93793	-3.86199	1.63347	-2.36429	0.0180644	0.148845	0.827267	not-significant	chr19	53341255	53513330	-	0	0	0	0	0	0	0	6.53502	6.74244	6.6929	0	5.12138	4.76665	3.33737	0	0	0	0	0	4.12181	not_annotated	-	intergenic-intergenic	not_annotated	novel
chr2:47803615-47820456:-	1.64897	2.05764	0.870117	2.36479	0.0180403	0.148845	0.827267	not-significant	chr2	47803615	47820456	-	1.89343	0	2.93295	3.55659	2.67587	1.95129	0	0	0	0	0	0	4.76665	4.19839	0	3.74305	4.00398	4.88338	5.62257	5.59635	FBXO11	-	intron-exon	exon,gene,transcript,CDS	hsa_circ_0054482	K562	NM_001190274	Salzman2013
chr5:168883265-168972954:-	3.07679	-2.94407	1.24463	-2.36543	0.0180092	0.148845	0.827267	not-significant	chr5	168883265	168972954	-	0	0	2.39804	0	0	1.95129	0	6.13019	6.33626	5.90604	5.84535	5.76876	5.31693	0	4.66484	4.25885	0	0	0	0	SLIT3	-	exon-intron	transcript,gene,exon,CDS	hsa_circ_0074909	Sknshra	NM_003062	Salzman2013
chr3:197636690-197645446:+	2.82642	-4.1721	1.76505	-2.36373	0.0180918	0.148912	0.827069	not-significant	chr3	197636690	197645446	+	0	0	0	0	0	0	6.54581	6.13019	6.5536	4.03865	6.41372	0	0	0	0	0	0	0	0	4.12181	not_annotated	+	intergenic-intergenic	not_annotated	novel
chr8:6935024-7056749:-	2.16818	-3.77123	1.59624	-2.36258	0.0181483	0.149219	0.826176	not-significant	chr8	6935024	7056749	-	0	0	0	0	0	0	4.10282	0	6.9094	5.50665	5.84535	3.07881	4.76665	0	0	0	0	0	0	4.12181	DEFA8P,DEFA4	-	intergenic-intergenic	not_annotated	novel
chr11:117135420-117209055:-	3.20431	-2.84086	1.20315	-2.36119	0.0182166	0.149307	0.82592	not-significant	chr11	117135420	117209055	-	1.38342	0	0	2.46279	0	0	5.5759	6.13019	3.9135	6.4751	6.98747	3.91348	3.86396	0	0	0	4.00398	3.13311	0	4.65311	AP005018.1,PCSK7	-	intergenic-exon	transcript,gene,exon,CDS,not_annotated	hsa_circ_0024389	Bj	NR_045215	Salzman2013
chr15:80442837-80563239:+	6.50171	-2.2717	0.961986	-2.36147	0.0182024	0.149307	0.82592	not-significant	chr15	80442837	80563239	+	3.56526	0	3.97993	0	3.73245	3.16583	6.76383	5.87524	5.37091	7.45893	7.27287	7.059	0	0	0	3.74305	0	4.88338	3.78128	6.44389	ARNT2	+	exon-exon	UTR,transcript,gene,exon,CDS	hsa_circ_0036519	Ag04450	NM_014862	Salzman2013
chr5:137067365-137140694:-	1.88253	-3.3211	1.40622	-2.36173	0.0181901	0.149307	0.82592	not-significant	chr5	137067365	137140694	-	1.89343	4.20185	0	2.76088	0	0	5.02012	0	4.81941	4.95226	6.41372	0	5.71415	0	0	0	0	0	0	0	SPOCK1	-	intron-intron	gene,transcript	hsa_circ_0074060	Bj	NM_004598	Salzman2013
chr2:73073042-73089315:-	2.00029	-2.00917	0.851578	-2.35934	0.0183072	0.149794	0.824505	not-significant	chr2	73073042	73089315	-	3.68213	0	3.62064	3.70108	3.73245	3.56509	0	3.72984	4.81941	0	6.41372	5.3709	4.76665	0	0	0	3.16051	0	3.78128	0	SFXN5,RAB11FIP5	-	intron-exon	UTR,exon,gene,transcript	hsa_circ_0055206	Nhek, Ag04450	NM_015470	Salzman2013
chr7:133895599-134007835:-	3.53567	-3.76299	1.59503	-2.3592	0.0183146	0.149794	0.824505	not-significant	chr7	133895599	134007835	-	0	0	0	0	0	0	4.10282	6.53502	6.08026	6.88208	7.13722	0	0	3.33737	3.27781	0	0	3.97368	0	0	not_annotated	-	intergenic-intergenic	not_annotated	novel
chr15:20340250-20344054:+	6.67253	-3.56505	1.51255	-2.35697	0.0184245	0.150219	0.823275	not-significant	chr15	20340250	20344054	+	0	0	0	0	5.34422	0	8.02833	8.15771	5.37091	4.95226	0	5.58351	6.6868	0	0	5.89009	0	3.13311	0	0	not_annotated	+	intergenic-intergenic	not_annotated	novel
chr20:41437274-41567729:+	3.6136	-3.47174	1.47272	-2.35737	0.0184048	0.150219	0.823275	not-significant	chr20	41437274	41567729	+	0	0	0	0	0	0	6.54581	5.56532	6.74244	4.03865	6.82036	0	6.02523	0	3.27781	0	4.00398	3.97368	0	0	not_annotated	+	intergenic-intergenic	not_annotated	novel
chr5:168748302-168795574:-	2.04861	-3.10089	1.31549	-2.35721	0.0184129	0.150219	0.823275	not-significant	chr5	168748302	168795574	-	1.89343	0	0	1.52845	3.12189	2.76837	0	0	3.9135	5.50665	7.27287	4.8194	0	0	0	0	0	3.97368	0	0	SLIT3	-	exon-exon	transcript,gene,exon,CDS	hsa_circ_0074921	Sknshra	NM_003062	Salzman2013
chr14:56138901-56238760:-	4.30719	-4.05028	1.71884	-2.3564	0.0184531	0.150294	0.823057	not-significant	chr14	56138901	56238760	-	0	0	0	0	0	0	7.12053	6.34676	3.9135	7.45893	6.41372	0	5.31693	0	0	0	0	0	0	5.04018	not_annotated	-	intergenic-intergenic	not_annotated	novel
chr8:46333549-46339717:+	2.0521	-3.69273	1.5683	-2.35461	0.0185423	0.150862	0.821419	not-significant	chr8	46333549	46339717	+	0	0	0	0	0	0	5.02012	6.70152	5.37091	4.95226	5.44661	3.07881	0	0	4.13314	0	0	0	0	0	not_annotated	+	intergenic-intergenic	not_annotated	novel
chr8:19418656-19753226:-	7.33329	-2.1229	0.90191	-2.35378	0.0185834	0.151039	0.820911	not-significant	chr8	19418656	19753226	-	2.76853	0	3.47748	3.83227	2.67587	4.00987	8.33109	4.62325	4.81941	7.77759	6.63133	3.91348	6.02523	0	0	6.02323	0	4.88338	3.78128	5.34494	CSGALNACT1	-	exon-exon	UTR,transcript,gene,exon,CDS	hsa_circ_0083490	Helas3, Ag04450, A549	NM_001130518	Salzman2013
chr11:50072765-50078123:-	2.00694	-4.04645	1.71977	-2.3529	0.0186279	0.151242	0.820328	not-significant	chr11	50072765	50078123	-	0	0	0	0	0	0	6.28887	3.72984	4.81941	4.03865	6.98747	0	0	0	0	2.92612	0	0	0	0	not_annotated	-	intergenic-intergenic	not_annotated	novel
chr1:68071800-68194168:-	3.39132	-1.82639	0.776801	-2.35117	0.0187143	0.151785	0.81877	not-significant	chr1	68071800	68194168	-	3.98434	4.20185	4.71072	0	4.48644	2.6058	5.02012	6.13019	5.37091	4.03865	4.89347	6.44901	3.86396	0	0	4.9368	4.91552	0	0	4.65311	not_annotated	-	intergenic-intergenic	not_annotated	hsa_circ_0012922	Ag04450	NM_024911	Salzman2013
chr10:5901423-5938467:+	3.62009	2.23992	0.953328	2.34958	0.0187945	0.152118	0.817819	not-significant	chr10	5901423	5938467	+	2.76853	4.20185	2.02176	3.39573	4.15847	2.91381	0	0	4.81941	4.03865	3.98319	3.07881	0	0	0	6.36175	4.91552	7.32553	0	6.44389	FBH1	+	intron-intron	gene,transcript	hsa_circ_0017594	K562, Helas3, Gm12878, Bj	NM_032807	Salzman2013
chr19:48965312-48966879:+	6.03086	2.60336	1.1079	2.34981	0.0187829	0.152118	0.817819	not-significant	chr19	48965312	48966879	+	5.3459	8.7478	6.88872	7.03662	4.87018	3.80473	0	0	3.9135	0	0	0	0	0	5.05213	3.74305	3.16051	4.88338	0	5.34494	FTL	+	exon-exon	UTR,exon,gene,transcript,CDS	hsa_circ_0051802	Huvec, Hepg2, Bj, A549	NM_000146	Salzman2013
chr11:117817969-117828030:-	2.74867	-2.14293	0.912288	-2.34896	0.0188258	0.152213	0.817549	not-significant	chr11	117817969	117828030	-	5.19766	0	3.86991	2.07936	5.76206	3.80473	5.02012	5.87524	0	0	0	4.8194	6.28097	0	0	0	0	4.88338	4.67835	0	FXYD2	-	exon-exon	transcript,gene,exon	novel
chr16:29302287-29365059:-	3.05735	-3.93443	1.67575	-2.34787	0.0188813	0.152345	0.817173	not-significant	chr16	29302287	29365059	-	0	0	0	0	0	0	6.95318	7.22355	6.33626	0	3.98319	3.91348	0	0	3.27781	3.74305	0	0	0	0	not_annotated	-	intergenic-intergenic	not_annotated	novel
chr2:227008280-227121148:+	1.94091	-3.60846	1.53671	-2.34817	0.0188659	0.152345	0.817173	not-significant	chr2	227008280	227121148	+	0	0	1.48329	0	0	0	0	6.13019	4.81941	4.95226	6.41372	4.8194	0	4.19839	0	0	0	0	0	0	not_annotated	+	intergenic-intergenic	not_annotated	novel
chr7:11446061-11481982:-	2.75432	-3.6313	1.54723	-2.34697	0.0189269	0.152396	0.817026	not-significant	chr7	11446061	11481982	-	2.5351	0	3.31824	0	3.73245	2.91381	7.75058	0	0	6.6929	0	0	0	0	0	3.74305	0	0	0	0	THSD7A	-	exon-exon	transcript,gene,exon,CDS	hsa_circ_0079444	A549	NM_015204	Salzman2013
chr9:14747681-14784634:-	2.68096	-3.1497	1.34185	-2.34727	0.0189114	0.152396	0.817026	not-significant	chr9	14747681	14784634	-	1.89343	0	1.48329	0	2.00896	0	4.10282	0	6.33626	5.90604	7.13722	4.43672	0	0	0	4.63742	3.16051	0	0	0	FREM1	-	exon-exon	UTR,transcript,gene,exon,CDS	hsa_circ_0086381	Hepg2, Helas3, Sknshra	NM_144966	Salzman2013
chr3:140459649-140546623:-	3.45577	-3.7259	1.58829	-2.34585	0.0189835	0.152694	0.816179	not-significant	chr3	140459649	140546623	-	0	0	2.02176	0	0	0	6.28887	4.62325	5.76878	0	7.97612	0	3.86396	0	4.13314	0	4.00398	0	0	0	AC010181.2	-	intron-intergenic	gene,transcript,not_annotated	novel
chr9:112817705-112868954:+	1.86805	-2.42584	1.0344	-2.34516	0.0190189	0.15282	0.815821	not-significant	chr9	112817705	112868954	+	3.98434	0	2.93295	1.52845	3.45977	2.42123	0	5.87524	0	6.6929	3.98319	3.07881	0	3.33737	0	0	0	4.49936	0	0	SNX30	+	exon-exon	transcript,gene,exon,CDS	hsa_circ_0088107	A549	NM_001012994	Salzman2013
chr1:32938397-32949774:-	6.89655	1.91675	0.817708	2.34405	0.0190757	0.153051	0.815164	not-significant	chr1	32938397	32949774	-	5.4803	7.86044	6.03185	6.73688	5.07885	6.83224	0	0	0	0	3.98319	3.07881	0	4.19839	5.82262	5.74338	5.86812	5.18621	6.18821	0	RNF19B	-	exon-exon	transcript,gene,exon,CDS	hsa_circ_0011456	K562, Gm12878	NM_001127361	Salzman2013
chr1:89133300-89198877:-	3.45227	2.74896	1.17304	2.34344	0.0191067	0.153051	0.815164	not-significant	chr1	89133300	89198877	-	0	5.12456	2.39804	2.46279	0	4.07219	0	5.16998	4.81941	0	0	0	0	4.73238	7.3736	0	0	6.28071	3.78128	5.81036	GBP2,GBP7,GBP4	-	exon-exon	exon,gene,transcript,CDS	novel
chr12:50625976-50741539:-	4.52636	-4.12903	1.76171	-2.34377	0.0190902	0.153051	0.815164	not-significant	chr12	50625976	50741539	-	0	0	0	0	0	0	0	5.56532	6.33626	7.57315	7.89433	3.07881	0	0	0	0	4.53085	0	0	3.26749	not_annotated	-	intergenic-intergenic	not_annotated	novel
chr6:68930559-69094205:-	1.89615	-3.96482	1.69238	-2.34275	0.0191421	0.153176	0.81481	not-significant	chr6	68930559	69094205	-	0	0	0	0	0	0	5.5759	0	3.9135	4.03865	6.82036	5.76876	0	0	0	0	0	0	0	3.26749	not_annotated	-	intergenic-intergenic	not_annotated	novel
chr9:126338927-126484032:-	8.47365	-3.51307	1.50007	-2.34193	0.0191841	0.153355	0.814303	not-significant	chr9	126338927	126484032	-	0	0	0	0	0	0	5.02012	6.34676	6.5536	7.04931	9.22581	3.91348	6.02523	0	6.00898	3.74305	4.00398	0	0	0	not_annotated	-	intergenic-intergenic	not_annotated	novel
chr10:72698830-72886863:+	6.31792	1.6075	0.686754	2.34073	0.0192461	0.153692	0.81335	not-significant	chr10	72698830	72886863	+	4.51044	6.65439	5.55356	4.92074	5.34422	5.60723	0	0	5.37091	4.03865	0	4.43672	0	6.39324	4.13314	0	6.03263	6.80976	7.04477	5.99667	MCU	+	intron-intron	gene,transcript	hsa_circ_0018756	A549	NM_138357	Salzman2013
chr13:79506168-79558543:+	1.9826	-2.70414	1.15556	-2.34012	0.0192775	0.153719	0.813273	not-significant	chr13	79506168	79558543	+	2.76853	0	2.02176	2.46279	3.96126	2.20721	0	3.72984	0	0	7.13722	3.07881	5.71415	0	0	0	4.53085	0	0	0	NDFIP2	+	intron-exon	exon,gene,transcript,CDS	hsa_circ_0030546	Hepg2, H1hesc, Bj, Ag04450, Sknshra	NM_019080	Salzman2013
chr2:199297363-199456096:+	2.86137	-4.15943	1.77761	-2.3399	0.019289	0.153719	0.813273	not-significant	chr2	199297363	199456096	+	0	0	0	0	0	0	5.97601	0	4.81941	7.45893	0	5.9329	4.76665	0	0	0	0	0	4.67835	0	not_annotated	+	intergenic-intergenic	not_annotated	novel
chr12:68813554-68840628:+	4.86627	1.61421	0.690004	2.33942	0.0193139	0.15376	0.813158	not-significant	chr12	68813554	68840628	+	3.89053	5.12456	4.50586	6.29158	4.62604	5.60723	0	0	3.9135	0	0	3.07881	6.28097	0	6.57913	3.74305	5.68239	5.4363	4.67835	6.67985	MDM2	+	exon-exon	UTR,transcript,gene,exon,CDS	hsa_circ_0027490	A549	NM_002392	Salzman2013
chr12:89550368-89656107:+	2.0853	-3.10126	1.32592	-2.33896	0.0193376	0.153791	0.81307	not-significant	chr12	89550368	89656107	+	2.253	0	1.48329	0	0	2.20721	0	0	6.5536	4.03865	6.41372	5.76876	0	0	0	2.92612	4.00398	0	0	0	not_annotated	+	intergenic-intergenic	not_annotated	novel
chr12:45154440-45158141:-	2.43593	-3.56404	1.52409	-2.33847	0.0193631	0.153836	0.812943	not-significant	chr12	45154440	45158141	-	0	0	0	0	0	0	5.97601	4.62325	3.9135	0	6.82036	3.07881	6.28097	4.19839	0	0	0	0	0	3.26749	not_annotated	-	intergenic-intergenic	not_annotated	novel
chr14:105881333-105917321:+	2.75018	-3.65822	1.56528	-2.3371	0.0194339	0.153886	0.8128	not-significant	chr14	105881333	105917321	+	0	0	0	1.52845	0	0	4.10282	0	6.08026	6.88208	6.98747	0	3.86396	0	0	3.74305	0	0	0	3.26749	AC246787.2	+	intergenic-intergenic	not_annotated	novel
chr15:90388318-90502215:+	16.2917	1.07725	0.460989	2.33682	0.0194487	0.153886	0.8128	not-significant	chr15	90388318	90502215	+	6.13844	8.37129	6.24437	7.70648	6.76606	6.8851	7.12053	5.56532	4.81941	4.95226	6.63133	6.33625	0	6.07976	5.82262	7.81731	7.08751	7.44439	6.40501	5.81036	IQGAP1	+	exon-intron	UTR,exon,gene,transcript	hsa_circ_0036792	Nhek, H1hesc, A549	NM_003870	Salzman2013
chr2:182460220-182522386:-	1.96086	-3.3909	1.45065	-2.3375	0.0194133	0.153886	0.8128	not-significant	chr2	182460220	182522386	-	2.253	0	2.02176	1.52845	0	1.18117	6.54581	0	7.05902	0	0	3.07881	0	4.19839	0	0	0	0	0	0	PDE1A	-	intron-exon	UTR,exon,gene,transcript	novel
chr6:44104377-44116631:-	2.29883	2.24026	0.958639	2.33692	0.0194436	0.153886	0.8128	not-significant	chr6	44104377	44116631	-	3.68213	5.12456	4.50586	6.17346	2.00896	5.16931	0	0	0	0	0	0	0	0	3.27781	3.74305	4.53085	3.13311	5.62257	5.04018	MRPL14	-	intergenic-exon	UTR,exon,gene,transcript,not_annotated	hsa_circ_0076613	K562, Helas3, Nhek	NM_032111	Salzman2013
chr1:25260031-25396733:-	4.22022	-2.81843	1.20678	-2.3355	0.0195171	0.154271	0.811717	not-significant	chr1	25260031	25396733	-	1.38342	0	0	2.07936	0	1.95129	6.54581	6.53502	4.81941	4.95226	7.80763	4.43672	0	0	4.13314	4.9368	0	0	0	4.12181	RSRP1,AL031432.2,SDHDP6	-	intron-intron	gene,transcript	novel
chr3:172226843-172397595:+	39.7599	1.18005	0.505674	2.33362	0.0196157	0.154892	0.809971	not-significant	chr3	172226843	172397595	+	7.94874	5.12456	8.31317	9.50641	8.29209	8.80411	5.97601	5.16998	6.33626	6.21846	7.13722	6.82832	7.4822	7.57551	9.78727	7.62124	8.07692	7.65624	8.27318	8.419	FNDC3B,RN7SL141P	+	intron-exon	exon,gene,transcript,CDS	hsa_circ_0067983	Helas3	NM_022763	Salzman2013
chr2:75447093-75526199:-	3.6393	-1.70241	0.72973	-2.33293	0.0196517	0.155019	0.809616	not-significant	chr2	75447093	75526199	-	4.4461	0	5.23775	2.07936	3.96126	3.16583	5.02012	5.16998	5.37091	6.6929	6.15736	4.43672	0	5.12091	4.13314	5.39581	0	0	0	3.26749	GAPDHP57,EVA1A	-	intergenic-exon	UTR,transcript,gene,exon,not_annotated	hsa_circ_0055364	Bj	NM_001135032	Salzman2013
chr17:44797563-44807469:-	1.70613	3.48418	1.49426	2.33171	0.0197157	0.155366	0.808643	not-significant	chr17	44797563	44807469	-	1.38342	7.22985	2.02176	2.07936	0	2.91381	0	0	0	0	0	0	0	0	5.60854	0	0	3.97368	0	0	AC005180.1	-	exon-intergenic	transcript,gene,exon,not_annotated	hsa_circ_0044091	Nhek, H1hesc	NM_005497	Salzman2013
chr13:33439691-33524372:-	2.95971	-3.36705	1.44453	-2.33089	0.0197591	0.15555	0.808129	not-significant	chr13	33439691	33524372	-	1.89343	0	2.02176	0	2.00896	1.62946	7.64469	0	6.74244	4.03865	0	0	4.76665	0	0	0	0	0	0	5.04018	AL139383.1	-	exon-exon	transcript,gene,exon	novel
chr1:248474102-248574057:-	4.20993	-3.49735	1.50302	-2.32689	0.0199713	0.156587	0.805245	not-significant	chr1	248474102	248574057	-	0	0	1.48329	0	2.00896	0	7.40629	0	6.08026	7.45893	3.98319	5.3709	5.31693	0	0	0	0	5.4363	0	0	OR2T29,OR2T34,OR2AS1P,AC138089.1	-	intergenic-exon	transcript,gene,exon,CDS,not_annotated	novel
chr11:66638714-66677802:+	2.37961	1.81209	0.778695	2.32708	0.019961	0.156587	0.805245	not-significant	chr11	66638714	66677802	+	3.14274	0	2.39804	5.13831	2.67587	4.24439	0	3.72984	3.9135	0	0	0	5.31693	6.07976	4.13314	4.9368	4.91552	5.4363	0	0	RBM14-RBM4,RBM4	+	exon-exon	UTR,transcript,gene,exon,CDS	hsa_circ_0023011	Ag04450	NM_002896	Salzman2013
chr16:35748679-35755063:-	2.78104	-4.15022	1.78277	-2.32796	0.0199141	0.156587	0.805245	not-significant	chr16	35748679	35755063	-	0	0	0	0	0	0	0	6.53502	0	4.95226	7.39685	3.07881	5.71415	0	0	0	0	0	0	4.12181	not_annotated	-	intergenic-intergenic	not_annotated	novel
chr19:5119118-5151670:+	1.53315	2.21886	0.953449	2.32719	0.0199551	0.156587	0.805245	not-significant	chr19	5119118	5151670	+	1.89343	4.20185	1.48329	2.46279	2.67587	2.6058	5.02012	0	0	0	0	0	0	4.19839	5.60854	0	3.16051	5.4363	4.67835	0	KDM4B	+	exon-exon	transcript,gene,exon,CDS	hsa_circ_0048712	K562, Gm12878	NM_015015	Salzman2013
chr7:30312219-30412073:+	6.05356	-1.68967	0.726506	-2.32575	0.0200319	0.156745	0.804806	not-significant	chr7	30312219	30412073	+	4.98795	0	5.14666	4.43672	4.62604	4.39812	7.27048	5.16998	0	7.04931	7.39685	3.91348	4.76665	0	4.13314	0	4.00398	5.99931	3.78128	5.04018	ZNRF2	+	intron-intron	gene,transcript	novel
chrUn_GL000214v1:117286-137518:-	3.35738	-3.38591	1.4556	-2.32613	0.0200118	0.156745	0.804806	not-significant	chrUn_GL000214v1	117286	137518	-	0	0	0	0	0	0	5.5759	6.13019	6.9094	6.4751	5.44661	0	5.31693	0	3.27781	2.92612	4.53085	0	0	0	not_annotated	-	intergenic-intergenic	not_annotated	novel
chr10:74959970-75029656:+	4.51993	-2.21315	0.952102	-2.32449	0.0200991	0.156802	0.804649	not-significant	chr10	74959970	75029656	+	4.15532	0	3.47748	0	3.96126	2.6058	5.5759	0	0	6.6929	5.84535	6.44901	7.26247	5.12091	0	4.63742	4.53085	0	4.67835	0	KAT6B	+	exon-exon	transcript,gene,exon,CDS	hsa_circ_0018902	H1hesc	NM_012330	Salzman2013
chr13:20404162-20512550:-	5.07234	-1.98071	0.851951	-2.32492	0.0200765	0.156802	0.804649	not-significant	chr13	20404162	20512550	-	6.2925	0	5.62277	3.00586	5.07885	2.6058	7.12053	4.62325	6.33626	0	3.98319	0	6.85364	5.67863	0	0	5.21876	3.13311	0	5.04018	CRYL1	-	exon-exon	UTR,transcript,gene,exon,CDS	hsa_circ_0029642	Gm12878	NM_015974	Salzman2013
chr16:35609911-35699415:+	9.75128	-2.71986	1.17009	-2.32448	0.0200997	0.156802	0.804649	not-significant	chr16	35609911	35699415	+	1.89343	0	0	0	0	0	7.64469	5.87524	6.9094	8.18935	8.44685	4.8194	5.71415	4.19839	5.05213	0	3.16051	4.49936	6.18821	4.65311	AC092325.1	+	exon-exon	exon,gene,transcript	novel
chr9:72149609-72250498:+	4.64022	-1.9606	0.843616	-2.32404	0.0201232	0.156827	0.804578	not-significant	chr9	72149609	72250498	+	4.98795	0	7.02275	4.73284	5.98562	3.64953	0	5.87524	5.37091	6.6929	0	0	6.02523	0	4.13314	0	5.46914	3.97368	3.78128	0	GDA	+	exon-exon	UTR,transcript,gene,exon,CDS	hsa_circ_0087200	K562, Hepg2, Helas3, Gm12878	NM_001242506	Salzman2013
chr11:1242804-1253274:-	1.87774	-3.95296	1.70357	-2.3204	0.0203192	0.157401	0.802993	not-significant	chr11	1242804	1253274	-	0	0	0	0	0	0	0	6.34676	3.9135	0	6.82036	3.07881	4.76665	0	0	0	0	3.13311	0	0	MUC5B-AS1	-	intron-intron	gene,transcript	novel
chr11:7416042-7504872:-	4.06649	-2.9729	1.28045	-2.32177	0.0202456	0.157401	0.802993	not-significant	chr11	7416042	7504872	-	2.5351	0	1.48329	0	0	2.6058	7.53041	6.70152	0	4.03865	6.98747	0	5.31693	0	5.05213	0	4.00398	0	0	3.26749	not_annotated	-	intergenic-intergenic	not_annotated	novel
chr16:69774694-69917883:-	2.91578	-3.84749	1.65765	-2.32105	0.0202842	0.157401	0.802993	not-significant	chr16	69774694	69917883	-	0	0	0	0	0	0	4.10282	6.85077	0	6.4751	6.82036	4.8194	0	0	3.27781	0	0	0	0	4.12181	not_annotated	-	intergenic-intergenic	not_annotated	novel
chr17:41964913-42008979:-	3.36841	-2.28463	0.984112	-2.32151	0.0202592	0.157401	0.802993	not-significant	chr17	41964913	42008979	-	3.56526	5.12456	4.35103	3.83227	2.67587	3.37949	0	4.62325	6.08026	0	0	5.9329	7.4822	3.33737	0	0	0	0	0	4.12181	DNAJC7	-	intergenic-intron	gene,transcript,not_annotated	hsa_circ_0000763	cd_34	NM_033133	Memczak2013
chr5:157572190-157669297:-	1.79284	-3.88109	1.67285	-2.32004	0.0203385	0.157401	0.802993	not-significant	chr5	157572190	157669297	-	0	0	0	0	0	0	5.02012	5.16998	0	5.50665	6.82036	3.07881	0	0	0	2.92612	0	0	0	0	ADAM19,SOX30,AC008694.2	-	intron-intron	gene,transcript	novel
chr6:3003114-3052605:-	1.50135	-3.7991	1.63601	-2.32217	0.0202235	0.157401	0.802993	not-significant	chr6	3003114	3052605	-	0	0	0	1.52845	0	0	5.97601	3.72984	5.37091	0	5.84535	0	4.76665	0	0	0	0	0	0	0	not_annotated	-	intergenic-intergenic	not_annotated	novel
chrX:63145325-63343289:+	5.2884	-3.34646	1.4422	-2.32039	0.0203197	0.157401	0.802993	not-significant	chrX	63145325	63343289	+	0	0	0	0	0	0	0	6.85077	7.31846	6.4751	7.71537	3.07881	5.71415	0	4.13314	4.9368	3.16051	0	0	3.26749	not_annotated	+	intergenic-intergenic	not_annotated	novel
chr1:154582111-154602626:-	4.81203	1.97152	0.850123	2.3191	0.0203898	0.157516	0.802676	not-significant	chr1	154582111	154602626	-	3.56526	5.68234	4.43053	4.73284	4.75328	3.64953	0	0	0	0	0	0	6.02523	0	4.66484	5.39581	4.00398	6.28071	6.90943	7.21849	ADAR	-	exon-exon	UTR,transcript,gene,exon	hsa_circ_0014432	Hsmm, Gm12878	NM_001193495	Salzman2013
chr9:35697386-35725681:-	5.15848	2.09409	0.903006	2.31902	0.020394	0.157516	0.802676	not-significant	chr9	35697386	35725681	-	3.89053	7.37994	5.23775	3.55659	5.07885	3.16583	0	0	0	0	4.89347	0	0	5.67863	3.27781	6.25749	7.16046	5.4363	0	5.99667	MIR6852,TLN1	-	exon-exon	UTR,exon,gene,transcript,CDS	hsa_circ_0086838	Bj	NM_006289	Salzman2013
chr1:103565435-103761256:+	4.59999	-1.91447	0.82592	-2.31799	0.0204501	0.157792	0.801914	not-significant	chr1	103565435	103761256	+	5.71649	0	6.61077	2.46279	6.70449	4.98775	4.10282	5.16998	6.08026	0	4.89347	5.3709	5.31693	6.245	0	2.92612	0	0	3.78128	0	ACTG1P4,AMY2B	+	exon-exon	UTR,transcript,gene,exon,CDS	hsa_circ_0000099	cd_19, Nhek, Gm12878	NM_020978	Memczak2013, Salzman2013
chr20:47827393-47904071:+	5.39364	-3.22141	1.39059	-2.31658	0.0205268	0.158228	0.800718	not-significant	chr20	47827393	47904071	+	0	0	0	0	0	0	5.5759	7.10967	5.76878	6.88208	7.80763	5.12138	4.76665	0	4.13314	4.9368	4.53085	0	0	0	SRMP1,RNA5SP486	+	intergenic-intergenic	not_annotated	novel
chr14:60982508-61096237:+	1.90758	-1.82096	0.786497	-2.31528	0.0205973	0.158334	0.800427	not-significant	chr14	60982508	61096237	+	3.43793	0	3.86991	2.76088	3.45977	3.56509	5.02012	5.16998	3.9135	4.95226	5.84535	3.07881	0	3.33737	0	0	0	0	4.67835	0	AL160236.2,SLC38A6	+	exon-exon	UTR,transcript,gene,exon,CDS	hsa_circ_0032121	Bj	NR_033344	Salzman2013
chr14:101964711-102017147:+	9.67903	1.56925	0.677753	2.31538	0.0205924	0.158334	0.800427	not-significant	chr14	101964711	102017147	+	4.79496	8.44127	5.44308	4.66433	5.49736	4.53697	4.10282	0	3.9135	0	0	6.55359	6.02523	5.67863	5.05213	7.48939	6.75208	6.71834	5.22648	5.99667	DYNC1H1	+	exon-exon	transcript,gene,exon,CDS	hsa_circ_0033213	H1hesc	NM_001376	Salzman2013
chr19:50271305-50309153:+	1.96573	-3.53423	1.52653	-2.31521	0.0206017	0.158334	0.800427	not-significant	chr19	50271305	50309153	+	1.38342	5.12456	2.39804	0	0	0	0	6.13019	5.37091	0	6.15736	5.3709	0	0	0	0	0	0	0	0	MYH14	+	intron-intron	gene,transcript	hsa_circ_0052003	A549	NM_001145809	Salzman2013
chr6:17357168-17444598:-	1.69553	-3.79288	1.63936	-2.31364	0.0206876	0.158836	0.79905	not-significant	chr6	17357168	17444598	-	0	0	0	0	0	0	5.97601	5.56532	0	5.90604	3.98319	5.12138	0	0	0	0	0	0	0	3.26749	not_annotated	-	intergenic-intergenic	not_annotated	novel
chr12:55725474-55729004:-	2.52241	3.98334	1.72239	2.31268	0.0207402	0.158976	0.798669	not-significant	chr12	55725474	55729004	-	0	6.0835	2.69138	3.21424	0	0	0	0	0	0	0	0	0	0	6.98667	0	4.91552	0	6.59344	0	CD63	-	exon-exon	UTR,exon,gene,transcript,CDS	hsa_circ_0026784	Nhek, Ag04450	NM_001780	Salzman2013
chr2:62706897-62813730:+	2.86558	-2.52028	1.08982	-2.31256	0.0207466	0.158976	0.798669	not-significant	chr2	62706897	62813730	+	2.5351	0	1.48329	2.76088	2.00896	2.6058	0	6.85077	3.9135	4.95226	6.82036	5.58351	0	0	4.66484	4.25885	0	0	0	0	EHBP1	+	exon-exon	UTR,transcript,gene,exon,CDS	hsa_circ_0006335	Hs68_RNase, Hs68_control, K562, Hepg2	NM_015252	Jeck2013, Salzman2013
chr2:207828223-207946512:-	2.50317	-2.92509	1.26548	-2.31145	0.0208081	0.159289	0.797813	not-significant	chr2	207828223	207946512	-	0	0	2.93295	2.07936	2.67587	1.62946	4.10282	6.13019	6.08026	6.88208	0	0	3.86396	0	5.05213	0	0	0	0	0	PLEKHM3	-	exon-exon	UTR,exon,gene,transcript,CDS	hsa_circ_0057965	Nhek, K562, Mcf7	NM_001080475	Salzman2013
chr3:157153037-157159463:-	1.48942	3.0114	1.30357	2.31012	0.0208816	0.159538	0.797136	not-significant	chr3	157153037	157159463	-	1.38342	4.20185	1.48329	1.52845	2.67587	2.42123	0	0	0	0	0	0	0	0	3.27781	0	0	0	6.59344	5.99667	CCNL1	-	exon-exon	UTR,transcript,gene,exon,CDS	hsa_circ_0067800	Helas3	NM_020307	Salzman2013
chr5:57175570-57266885:-	3.00637	-3.53416	1.52985	-2.31014	0.0208802	0.159538	0.797136	not-significant	chr5	57175570	57266885	-	0	0	0	0	0	0	5.02012	5.87524	6.5536	6.88208	0	3.91348	5.71415	0	4.66484	2.92612	0	0	0	0	not_annotated	-	intergenic-intergenic	not_annotated	novel
chr6:37839413-37873130:+	2.47777	-3.11454	1.34877	-2.30917	0.0209339	0.15978	0.796477	not-significant	chr6	37839413	37873130	+	1.38342	0	1.48329	0	3.45977	2.42123	6.76383	0	4.81941	0	0	6.65109	5.71415	0	0	4.63742	0	0	0	0	ZFAND3	+	intron-intron	gene,transcript	hsa_circ_0076248	Bj, Sknshra	NM_021943	Salzman2013
chr9:68312419-68319526:-	1.68312	-3.77554	1.63658	-2.30697	0.0210566	0.160559	0.794365	not-significant	chr9	68312419	68319526	-	0	0	0	0	0	0	5.97601	4.62325	0	5.90604	5.84535	3.91348	0	0	0	0	0	3.13311	0	0	not_annotated	-	intergenic-intergenic	not_annotated	novel
chr21:10749967-10785635:-	1.76919	-3.86068	1.67387	-2.30644	0.021086	0.160626	0.794184	not-significant	chr21	10749967	10785635	-	0	0	0	0	0	0	4.10282	4.62325	0	6.88208	5.84535	3.91348	0	0	0	2.92612	0	0	0	0	not_annotated	-	intergenic-intergenic	not_annotated	novel
chr1:231241228-231320074:-	4.6254	-3.77563	1.63891	-2.30374	0.0212373	0.161462	0.791931	not-significant	chr1	231241228	231320074	-	0	0	0	0	0	0	8.26115	4.62325	6.74244	6.21846	4.89347	0	4.76665	4.73238	0	0	4.00398	0	0	0	not_annotated	-	intergenic-intergenic	not_annotated	novel
chr17_GL000205v2_random:62-38582:-	40.293	-3.02338	1.31221	-2.30403	0.0212207	0.161462	0.791931	not-significant	chr17_GL000205v2_random	62	38582	-	0	0	0	0	0	0	8.69167	8.832	8.53054	10.6407	10.6545	6.55359	6.6868	3.33737	7.50334	6.25749	4.53085	7.12657	4.67835	6.97417	not_annotated	-	intergenic-intergenic	not_annotated	novel
chr21:10652211-10722642:-	5.9746	-3.40339	1.47791	-2.30284	0.021288	0.161602	0.791554	not-significant	chr21	10652211	10722642	-	0	0	0	0	0	1.18117	6.54581	6.53502	5.37091	7.04931	8.44685	3.07881	0	0	3.27781	0	0	5.4363	0	4.12181	not_annotated	-	intergenic-intergenic	not_annotated	novel
chr6:149938280-150063309:+	4.31926	-3.47783	1.51035	-2.30267	0.0212973	0.161602	0.791554	not-significant	chr6	149938280	150063309	+	0	0	0	0	0	0	0	4.62325	5.76878	6.6929	7.97612	5.9329	4.76665	0	0	0	3.16051	4.88338	3.78128	0	AL583835.1,ULBP2	+	intergenic-intergenic	not_annotated	novel
chr10:102642966-102665512:+	2.78477	-2.29554	0.99769	-2.30085	0.0214001	0.161931	0.790671	not-significant	chr10	102642966	102665512	+	3.56526	0	3.13876	2.46279	3.96126	2.76837	6.54581	0	3.9135	7.04931	4.89347	0	3.86396	0	0	4.25885	0	4.88338	0	0	TRIM8	+	exon-exon	UTR,exon,gene,transcript	hsa_circ_0019761	Sknshra	NM_030912	Salzman2013
chr12:45921967-45928859:-	4.50883	1.93669	0.841505	2.30146	0.0213657	0.161931	0.790671	not-significant	chr12	45921967	45928859	-	2.76853	0	2.93295	2.46279	4.48644	4.70342	0	0	5.76878	0	0	5.12138	0	5.8931	5.05213	6.02323	6.18028	3.13311	7.48643	5.04018	SCAF11	-	exon-exon	UTR,transcript,gene,exon,CDS	hsa_circ_0025962	Hepg2	NM_004719	Salzman2013
chr12:99655067-99744513:-	1.58067	-3.47596	1.51091	-2.30058	0.0214155	0.161931	0.790671	not-significant	chr12	99655067	99744513	-	3.56526	0	2.02176	0	0	2.6058	5.97601	0	4.81941	6.21846	4.89347	0	0	0	0	0	0	0	0	0	ANKS1B	-	exon-intron	transcript,gene,exon,CDS	hsa_circ_0027838	H1hesc, Bj	NM_152788	Salzman2013
chr16:73130968-73213941:+	1.60129	-3.71969	1.61695	-2.30043	0.021424	0.161931	0.790671	not-significant	chr16	73130968	73213941	+	0	0	0	0	0	0	0	6.13019	4.81941	0	4.89347	4.8194	5.71415	0	0	0	0	0	0	3.26749	not_annotated	+	intergenic-intergenic	not_annotated	novel
chr15:80442837-80563239:-	3.95102	-3.37962	1.46951	-2.29983	0.0214579	0.162029	0.790408	not-significant	chr15	80442837	80563239	-	0	0	0	0	0	0	7.53041	5.16998	3.9135	4.95226	5.44661	6.08024	6.6868	0	0	3.74305	0	0	0	5.04018	AC016705.1	-	intron-intron	gene,transcript	novel
chr15:67542751-67772752:-	3.04428	-3.91989	1.70592	-2.29781	0.0215726	0.162341	0.789572	not-significant	chr15	67542751	67772752	-	0	0	0	0	0	0	0	7.8383	0	4.95226	6.41372	3.07881	4.76665	0	0	0	4.00398	0	0	3.26749	not_annotated	-	intergenic-intergenic	not_annotated	novel
chr17:75038897-75042659:-	4.00612	2.92801	1.27402	2.29825	0.0215478	0.162341	0.789572	not-significant	chr17	75038897	75042659	-	3.43793	8.22025	3.47748	3.70108	3.45977	3.80473	0	0	0	0	0	4.43672	0	4.73238	0	0	0	0	6.90943	3.26749	ATP5PD	-	exon-exon	UTR,transcript,gene,exon,CDS	hsa_circ_0045585	K562	NM_006356	Salzman2013
chr2:30910913-30993007:+	4.51651	-3.82658	1.66545	-2.29763	0.0215828	0.162341	0.789572	not-significant	chr2	30910913	30993007	+	0	0	0	0	0	0	6.76383	6.53502	0	6.21846	8.12699	0	0	0	4.13314	2.92612	3.16051	3.13311	0	0	not_annotated	+	intergenic-intergenic	not_annotated	novel
chr7:62279695-62373604:+	2.07989	-3.65409	1.59018	-2.29791	0.0215671	0.162341	0.789572	not-significant	chr7	62279695	62373604	+	0	0	0	0	0	0	5.5759	4.62325	5.37091	4.03865	6.63133	0	4.76665	0	0	0	0	0	4.67835	0	not_annotated	+	intergenic-intergenic	not_annotated	novel
chr22:20537117-20583247:+	1.51789	1.84976	0.8053	2.29698	0.0216197	0.162461	0.78925	not-significant	chr22	20537117	20583247	+	3.14274	4.20185	2.93295	3.55659	0	3.80473	0	3.72984	0	0	3.98319	0	0	3.33737	3.27781	0	4.53085	5.83492	3.78128	4.12181	MED15	+	exon-exon	UTR,transcript,gene,exon,CDS	hsa_circ_0062323	K562	NM_001003891	Salzman2013
chr3:169273494-169483962:+	4.17208	-3.35744	1.46249	-2.29569	0.0216934	0.1627	0.788612	not-significant	chr3	169273494	169483962	+	0	0	0	0	0	0	5.5759	5.56532	4.81941	7.19915	7.27287	4.8194	5.71415	0	4.13314	0	0	0	0	5.04018	not_annotated	+	intergenic-intergenic	not_annotated	novel
chr6:75817501-75915253:+	7.92914	-1.23453	0.537746	-2.29574	0.0216905	0.1627	0.788612	not-significant	chr6	75817501	75915253	+	5.98866	5.12456	5.92632	5.03363	6.26694	4.34868	4.10282	7.10967	5.76878	5.90604	4.89347	4.8194	7.67283	6.39324	0	5.18451	3.16051	5.4363	5.62257	4.12181	MYO6	+	exon-exon	UTR,transcript,gene,exon,CDS	hsa_circ_0077101	Gm12878	NM_004999	Salzman2013
chr14:37207144-37500138:+	5.08591	-1.20869	0.527502	-2.29135	0.0219429	0.164413	0.784064	not-significant	chr14	37207144	37500138	+	5.4803	0	5.09886	4.2621	5.17284	4.39812	5.97601	6.34676	6.74244	0	4.89347	6.08024	3.86396	5.42659	5.35703	4.63742	3.16051	3.97368	5.22648	0	MIPOL1	+	intron-exon	UTR,exon,gene,transcript	hsa_circ_0031699	K562	NM_001195296	Salzman2013
chr8:26568346-26658172:-	2.25794	-3.44724	1.50476	-2.29089	0.0219698	0.164456	0.78395	not-significant	chr8	26568346	26658172	-	0	0	0	0	0	0	5.5759	4.62325	4.81941	4.03865	7.13722	4.43672	0	3.33737	0	0	0	0	0	4.12181	not_annotated	-	intergenic-intergenic	not_annotated	novel
chr20:13048945-13160132:-	2.8639	-3.77866	1.65	-2.29009	0.022016	0.164643	0.783457	not-significant	chr20	13048945	13160132	-	0	0	0	0	0	0	5.97601	0	6.33626	7.04931	5.44661	4.8194	0	0	0	0	0	0	4.67835	3.26749	not_annotated	-	intergenic-intergenic	not_annotated	novel
chr6:152130720-152373128:-	14.8587	-0.964927	0.421688	-2.28825	0.0221229	0.165284	0.78177	not-significant	chr6	152130720	152373128	-	6.15863	6.0835	6.78689	4.79824	6.90938	6.18677	8.18764	7.32909	7.05902	4.03865	6.63133	7.19455	7.13864	5.42659	5.05213	5.18451	6.92952	6.89572	5.62257	6.56669	SYNE1	-	exon-exon	transcript,gene,exon,CDS	hsa_circ_0001653	neutr	NM_033071	Memczak2013
chr14:67269701-67336738:+	4.00085	-2.17015	0.948557	-2.28784	0.0221466	0.165301	0.781724	not-significant	chr14	67269701	67336738	+	6.64696	0	6.28762	3.00586	6.60691	3.87643	0	4.62325	6.08026	0	0	0	6.02523	0	4.13314	0	3.16051	3.13311	0	5.59635	MPP5	+	exon-exon	UTR,transcript,gene,exon,CDS	hsa_circ_0032263	Ag04450	NM_022474	Salzman2013
chr17:39087667-39139832:+	2.40532	-3.94191	1.72416	-2.28628	0.0222379	0.165662	0.780777	not-significant	chr17	39087667	39139832	+	0	0	0	0	0	0	0	4.62325	0	4.95226	6.82036	5.12138	6.6868	0	0	0	0	3.97368	0	0	RDM1P5	+	intron-intron	gene,transcript	novel
chr2:15099623-15138687:-	2.48648	-3.24418	1.41943	-2.28556	0.0222802	0.165662	0.780777	not-significant	chr2	15099623	15138687	-	0	0	1.48329	2.46279	0	1.18117	5.02012	7.10967	0	5.50665	6.41372	0	0	0	3.27781	0	4.00398	0	0	0	not_annotated	-	intergenic-intergenic	not_annotated	novel
chr6:83130312-83188798:-	3.20254	-3.06207	1.33972	-2.2856	0.0222778	0.165662	0.780777	not-significant	chr6	83130312	83188798	-	2.5351	0	2.93295	0	0	1.95129	0	4.62325	4.81941	4.03865	8.12699	4.43672	0	5.12091	3.27781	0	0	0	0	0	not_annotated	-	intergenic-intergenic	not_annotated	hsa_circ_0077207	K562	NM_001199917	Salzman2013
chr8:42325970-42329226:+	2.9196	2.20368	0.964169	2.28557	0.0222792	0.165662	0.780777	not-significant	chr8	42325970	42329226	+	3.79013	6.0835	4.57744	4.86079	3.96126	4.49216	0	0	0	0	0	0	0	0	5.82262	6.45897	4.00398	3.97368	5.62257	0	IKBKB	+	exon-exon	UTR,transcript,gene,exon,CDS	hsa_circ_0001793	cd_19, cd_34, Nhek, K562, Huvec, Hsmm, Hepg2, Helas3, H1hesc, Gm12878, Bj, Ag04450, A549, Sknshra	NM_001242778	Memczak2013, Salzman2013
chr19:55395326-55457353:-	2.3843	-2.34801	1.02798	-2.28409	0.022366	0.165993	0.779911	not-significant	chr19	55395326	55457353	-	2.253	0	2.39804	1.52845	0	2.20721	5.02012	5.87524	6.33626	0	6.15736	3.07881	3.86396	0	4.13314	3.74305	0	0	0	4.12181	UBE2S	-	exon-exon	UTR,exon,gene,transcript,CDS	hsa_circ_0052241	H1hesc	NM_014501	Salzman2013
chr5:80994570-81201442:+	6.63421	-1.85742	0.813224	-2.28402	0.0223706	0.165993	0.779911	not-significant	chr5	80994570	81201442	+	4.15532	0	4.99822	1.52845	5.42282	4.49216	5.02012	5.87524	0	6.21846	6.98747	5.76876	7.99194	0	5.60854	2.92612	3.16051	6.40318	0	4.12181	RASGRF2	+	intron-exon	exon,gene,transcript,CDS	hsa_circ_0008779	Hs68_RNase, Hs68_control	NM_006909	Jeck2013
chr8:30101898-30106870:+	4.6835	1.76422	0.772526	2.28371	0.0223887	0.165993	0.779911	not-significant	chr8	30101898	30106870	+	4.23372	5.68234	5.40429	6.07146	5.42282	6.89372	0	0	0	0	0	3.91348	0	5.8931	3.27781	4.25885	4.00398	4.88338	6.76007	5.04018	LEPROTL1	+	exon-exon	transcript,gene,exon,CDS	hsa_circ_0083838	Huvec	NM_015344	Salzman2013
chr1:232755057-232760414:-	2.96301	-3.88707	1.70402	-2.28111	0.0225417	0.1662	0.779368	not-significant	chr1	232755057	232760414	-	0	0	0	0	0	0	4.10282	3.72984	5.76878	5.50665	7.89433	3.07881	0	0	0	4.25885	0	0	0	0	not_annotated	-	intergenic-intergenic	not_annotated	novel
chr14:58888798-58949022:+	2.45226	-3.7031	1.6236	-2.2808	0.0225605	0.1662	0.779368	not-significant	chr14	58888798	58949022	+	0	0	0	2.07936	0	0	5.5759	0	0	6.88208	6.82036	3.91348	3.86396	0	0	0	0	0	0	4.12181	LINC01500	+	exon-exon	transcript,gene,exon	novel
chr19:53273486-53307212:+	1.59285	-3.70205	1.62239	-2.28184	0.0224985	0.1662	0.779368	not-significant	chr19	53273486	53307212	+	0	0	0	0	0	0	5.02012	5.16998	5.37091	5.90604	0	0	5.31693	0	0	2.92612	0	0	0	0	FAM90A27P	+	intergenic-intergenic	not_annotated	novel
chr20:1551691-1694415:-	2.37187	-3.33535	1.46109	-2.28278	0.0224431	0.1662	0.779368	not-significant	chr20	1551691	1694415	-	0	0	0	1.52845	0	2.76837	6.28887	5.16998	0	5.90604	4.89347	0	6.49811	0	0	0	0	0	0	4.12181	AL049634.2,AL049634.1,SIRPD,SIRPB1	-	exon-exon	UTR,transcript,gene,exon,CDS	hsa_circ_0001125	neutr	NM_001083910	Memczak2013
chr20:23079433-23085463:-	2.80248	2.05147	0.899391	2.28096	0.0225508	0.1662	0.779368	not-significant	chr20	23079433	23085463	-	2.253	6.39701	4.08209	3.55659	4.62604	2.6058	0	0	0	0	3.98319	0	0	4.19839	5.05213	2.92612	4.91552	6.40318	0	5.59635	CD93	-	exon-exon	UTR,exon,gene,transcript	hsa_circ_0059609	Huvec	NM_012072	Salzman2013
chr9:79022941-79053197:-	1.66888	-3.77397	1.65373	-2.28209	0.0224838	0.1662	0.779368	not-significant	chr9	79022941	79053197	-	0	0	0	0	0	0	5.5759	0	5.76878	4.95226	0	3.07881	6.28097	0	0	2.92612	0	0	0	0	not_annotated	-	intergenic-intergenic	not_annotated	novel
chrX:102296134-102391032:-	5.58904	-3.79815	1.66535	-2.2807	0.0225664	0.1662	0.779368	not-significant	chrX	102296134	102391032	-	0	0	0	0	0	0	5.5759	6.98602	7.31846	4.95226	8.19689	3.91348	3.86396	0	5.60854	0	0	0	0	0	NXF2B,AC235565.2	-	intergenic-intron	gene,transcript,not_annotated	novel
chr16:89274814-89445224:+	4.42831	-3.35262	1.47028	-2.28026	0.0225921	0.166232	0.779286	not-significant	chr16	89274814	89445224	+	0	0	0	0	0	0	6.95318	4.62325	6.9094	6.6929	6.41372	4.8194	5.71415	0	0	5.39581	0	3.13311	0	0	not_annotated	+	intergenic-intergenic	not_annotated	novel
chr9:5524536-5612839:+	1.99036	-2.96133	1.29902	-2.27967	0.0226273	0.166333	0.77902	not-significant	chr9	5524536	5612839	+	1.89343	0	0	1.52845	0	3.04548	0	0	5.37091	5.90604	5.84535	4.43672	6.02523	0	0	3.74305	0	0	0	0	PDCD1LG2	+	intron-intron	gene,transcript	novel
chrX:149655518-149747178:+	2.50406	-3.99818	1.75424	-2.27916	0.0226578	0.1664	0.778848	not-significant	chrX	149655518	149747178	+	0	0	0	0	0	0	5.5759	3.72984	5.37091	0	7.39685	5.58351	0	0	0	0	4.00398	0	0	0	MAGEA11	+	intergenic-intergenic	not_annotated	novel
chr7:106250133-106277148:-	1.65863	2.12024	0.930958	2.27748	0.0227578	0.166976	0.777345	not-significant	chr7	106250133	106277148	-	1.89343	0	2.93295	2.46279	2.67587	2.91381	0	0	4.81941	0	0	0	0	5.67863	4.13314	4.63742	0	5.83492	0	4.65311	NAMPT	-	exon-exon	UTR,exon,gene,transcript,CDS	hsa_circ_0081876	K562	NM_005746	Salzman2013
chr3:45596024-45677134:+	2.51572	-2.85323	1.25312	-2.27691	0.0227916	0.167067	0.77711	not-significant	chr3	45596024	45677134	+	0	5.68234	2.39804	2.76088	2.00896	2.20721	6.54581	5.16998	0	5.90604	4.89347	0	5.71415	0	0	0	0	0	0	0	LIMD1	+	exon-exon	transcript,gene,exon,CDS	hsa_circ_0065094	Helas3	NM_014240	Salzman2013
chr15:60782196-60848433:+	1.65827	-3.76751	1.65528	-2.27606	0.0228426	0.167283	0.776549	not-significant	chr15	60782196	60848433	+	0	0	0	0	0	0	5.02012	4.62325	4.81941	0	4.89347	0	6.6868	0	0	2.92612	0	0	0	0	not_annotated	+	intergenic-intergenic	not_annotated	novel
chr11:35139144-35232229:-	3.58943	-3.3961	1.49379	-2.27348	0.0229975	0.167566	0.775813	not-significant	chr11	35139144	35232229	-	0	0	0	0	0	0	6.95318	6.85077	3.9135	4.03865	6.82036	3.91348	5.31693	0	5.05213	0	0	3.13311	0	0	not_annotated	-	intergenic-intergenic	not_annotated	novel
chr12:118177201-118276768:-	4.27461	1.85847	0.817694	2.27282	0.0230367	0.167566	0.775813	not-significant	chr12	118177201	118276768	-	3.56526	7.95915	4.35103	5.32729	4.62604	4.29748	0	3.72984	4.81941	0	0	3.91348	0	3.33737	4.66484	5.89009	3.16051	0	5.22648	4.12181	TAOK3	-	exon-exon	UTR,transcript,gene,exon,CDS	hsa_circ_0000446	cd_19, Hs68_RNase, Hs68_control, Nhek, K562, Helas3, H1hesc, Gm12878, Bj, Ag04450, A549, Sknshra	NM_016281	Jeck2013, Memczak2013, Salzman2013
chr3:69170547-69327241:+	2.21655	-3.83812	1.68887	-2.2726	0.0230505	0.167566	0.775813	not-significant	chr3	69170547	69327241	+	0	0	0	0	0	0	5.02012	6.70152	5.37091	0	0	5.3709	6.02523	0	0	3.74305	0	0	0	0	not_annotated	+	intergenic-intergenic	not_annotated	novel
chr4:7302234-7409074:+	7.16608	-2.67197	1.17576	-2.27254	0.0230539	0.167566	0.775813	not-significant	chr4	7302234	7409074	+	0	5.12456	2.02176	0	2.00896	0	6.54581	6.98602	6.5536	7.86988	6.63133	5.3709	6.85364	0	0	0	4.53085	3.97368	0	5.99667	SORCS2,MIR4798	+	intron-exon	exon,gene,transcript,CDS	novel
chr5:154755210-154862851:-	2.64572	-2.60672	1.14595	-2.27473	0.0229224	0.167566	0.775813	not-significant	chr5	154755210	154862851	-	1.89343	0	3.47748	0	3.45977	2.20721	6.28887	4.62325	4.81941	0	7.13722	0	3.86396	0	0	0	4.00398	4.88338	0	0	not_annotated	-	intergenic-intergenic	not_annotated	hsa_circ_0074716	K562, Sknshra	NM_032385	Salzman2013
chr5:168488600-168519266:+	20.5747	1.9731	0.867956	2.27327	0.02301	0.167566	0.775813	not-significant	chr5	168488600	168519266	+	7.24614	0	7.14537	9.23584	7.22653	8.60584	0	5.56532	0	0	0	5.12138	0	7.22604	6.98667	7.95699	8.03874	7.26221	7.16849	6.30966	RARS	+	intron-exon	UTR,exon,gene,transcript,CDS	hsa_circ_0074872	K562	NM_002887	Salzman2013
chr6:71373472-71408795:+	1.85805	-3.9285	1.72805	-2.27337	0.0230039	0.167566	0.775813	not-significant	chr6	71373472	71408795	+	1.38342	0	0	0	0	0	0	3.72984	6.33626	4.03865	0	0	7.00317	0	3.27781	0	0	0	0	0	not_annotated	+	intergenic-intergenic	not_annotated	novel
chr7:158731126-158799072:-	26.4114	1.24542	0.547822	2.27341	0.0230016	0.167566	0.775813	not-significant	chr7	158731126	158799072	-	7.42338	7.51588	7.49818	9.12884	7.33208	8.01406	7.64469	0	4.81941	0	6.41372	7.25783	4.76665	7.95532	8.18322	6.93508	7.78559	8.04281	7.28244	7.06029	ESYT2	-	exon-exon	UTR,transcript,gene,exon	hsa_circ_0083189	K562	NM_020728	Salzman2013
chr10:3069083-3170206:+	6.47894	1.42862	0.629106	2.27087	0.023155	0.167793	0.775226	not-significant	chr10	3069083	3170206	+	4.15532	0	3.86991	6.75344	2.67587	4.95513	4.10282	6.53502	3.9135	0	3.98319	3.91348	6.02523	6.6506	5.05213	5.89009	7.16046	5.64934	5.93295	4.65311	PFKP	+	intron-intron	gene,transcript	hsa_circ_0017476	K562, Hepg2, Helas3, Gm12878, Ag04450, A549	NM_001242339	Salzman2013
chr10:7188624-7381949:-	30.183	1.08481	0.477789	2.27048	0.0231785	0.167793	0.775226	not-significant	chr10	7188624	7381949	-	7.35507	7.37994	7.4703	8.26391	7.46796	8.69488	4.10282	6.13019	5.76878	7.86988	7.13722	5.12138	7.58066	6.96683	9.32588	6.25749	6.5497	8.25283	8.15848	8.00676	SFMBT2	-	exon-exon	transcript,gene,exon,CDS	hsa_circ_0017617	A549	NM_001029880	Salzman2013
chr12:15882646-15903460:+	1.67414	2.47683	1.09058	2.27111	0.0231401	0.167793	0.775226	not-significant	chr12	15882646	15903460	+	1.38342	5.68234	2.69138	1.52845	0	2.20721	0	0	0	4.95226	0	0	0	5.12091	4.13314	2.92612	0	5.99931	3.78128	0	STRAP	+	exon-exon	UTR,transcript,gene,exon,CDS	hsa_circ_0025536	Huvec	NM_007178	Salzman2013
chr12:120196730-120200831:-	1.58208	2.9508	1.29948	2.27075	0.0231619	0.167793	0.775226	not-significant	chr12	120196730	120200831	-	2.5351	6.39701	2.02176	5.49433	2.00896	3.04548	0	0	0	0	0	0	0	0	4.13314	0	0	5.64934	0	0	RPLP0	-	exon-exon	UTR,exon,gene,transcript,CDS	hsa_circ_0028851	H1hesc	NM_053275	Salzman2013
chr19:46154976-46251801:+	1.7916	-3.87152	1.70533	-2.27024	0.023193	0.167793	0.775226	not-significant	chr19	46154976	46251801	+	0	0	0	0	0	0	0	4.62325	0	7.04931	3.98319	3.07881	5.71415	0	0	0	3.16051	0	0	0	AC007785.1	+	intron-intron	gene,transcript	novel
chr12:88148288-88176921:+	1.98306	-1.65481	0.729139	-2.26954	0.0232358	0.167932	0.774868	not-significant	chr12	88148288	88176921	+	3.89053	4.20185	4.50586	3.70108	4.3318	2.91381	0	4.62325	4.81941	0	5.84535	5.3709	0	0	0	3.74305	0	0	0	4.12181	TMTC3	+	exon-exon	UTR,transcript,gene,exon,CDS	hsa_circ_0027688	K562	NM_181783	Salzman2013
chr15:85639374-85741601:+	8.11711	1.48365	0.653984	2.26863	0.023291	0.167932	0.774868	not-significant	chr15	85639374	85741601	+	5.31025	5.68234	5.58858	5.96169	4.62604	5.89189	0	5.87524	0	0	3.98319	6.33625	0	3.33737	7.43992	4.63742	5.46914	7.44439	6.76007	6.67985	AKAP13	+	exon-exon	transcript,gene,exon,CDS	hsa_circ_0003798	Hs68_RNase, Hs68_control	NM_006738	Jeck2013
chr5:175492081-175527778:+	2.22682	-2.47517	1.0911	-2.2685	0.0232986	0.167932	0.774868	not-significant	chr5	175492081	175527778	+	3.14274	0	2.39804	2.46279	0	3.47532	5.97601	5.56532	0	0	4.89347	3.07881	6.6868	3.33737	0	0	4.00398	0	0	0	SFXN1	+	intron-intron	gene,transcript	hsa_circ_0005714	Hs68_RNase, Hs68_control, K562, Hepg2, Helas3, H1hesc, Gm12878, Bj, Ag04450, A549, Nhek, Sknshra	NM_022754	Jeck2013, Salzman2013
chr9:120068954-120133075:-	1.7492	-3.43394	1.51335	-2.26911	0.0232618	0.167932	0.774868	not-significant	chr9	120068954	120133075	-	2.253	0	2.02176	0	0	0	0	4.62325	0	6.21846	6.63133	0	3.86396	0	0	0	0	0	0	4.12181	not_annotated	-	intergenic-intergenic	not_annotated	novel
chr15:21107425-21113018:-	3.48791	-3.52474	1.55526	-2.26634	0.0234305	0.168725	0.77282	not-significant	chr15	21107425	21113018	-	0	0	0	0	0	0	6.28887	5.16998	6.08026	0	7.39685	3.91348	6.02523	0	0	4.25885	4.00398	0	0	0	not_annotated	-	intergenic-intergenic	not_annotated	novel
chr1:146156480-146211129:-	1.8893	-2.49791	1.10375	-2.26311	0.0236292	0.169434	0.771	not-significant	chr1	146156480	146211129	-	1.89343	0	1.48329	3.00586	2.00896	1.62946	5.02012	0	0	6.88208	4.89347	5.12138	0	3.33737	3.27781	0	0	0	0	3.26749	NOTCH2NLA,NBPF10	-	exon-exon	UTR,transcript,gene,exon,CDS	hsa_circ_0013866	Nhek, Huvec, Hsmm, Hepg2, Helas3, Gm12878, Bj, Ag04450, Mcf7	NM_203458	Salzman2013
chr1:208142329-208218002:-	3.30483	-2.16098	0.955464	-2.2617	0.0237158	0.169434	0.771	not-significant	chr1	208142329	208218002	-	1.38342	0	2.02176	2.07936	3.45977	3.2767	4.10282	6.13019	5.76878	5.50665	6.15736	6.33625	3.86396	0	0	4.25885	0	0	0	5.59635	PLXNA2	-	exon-exon	UTR,transcript,gene,exon,CDS	hsa_circ_0002472	Hs68_RNase, Hs68_control	NM_025179	Jeck2013
chr10:71213001-71280045:-	2.74595	-4.12434	1.82202	-2.26361	0.0235983	0.169434	0.771	not-significant	chr10	71213001	71280045	-	0	0	0	0	0	0	0	3.72984	0	6.21846	7.39685	0	6.49811	0	3.27781	0	0	0	0	3.26749	UNC5B-AS1	-	intergenic-intergenic	not_annotated	novel
chr11:16014942-16371908:-	12.0843	-1.26474	0.559109	-2.26205	0.023694	0.169434	0.771	not-significant	chr11	16014942	16371908	-	6.78317	6.0835	7.04812	4.2621	6.60691	4.92176	5.5759	7.90809	5.37091	4.95226	7.80763	5.9329	7.00317	6.86893	6.00898	6.36175	5.46914	0	0	5.81036	SOX6	-	exon-exon	transcript,gene,exon,CDS	hsa_circ_0021346	K562	NM_001145819	Salzman2013
chr16:79594370-79600391:-	2.76586	1.93688	0.856566	2.26121	0.023746	0.169434	0.771	not-significant	chr16	79594370	79600391	-	4.51044	0	3.75071	2.76088	2.00896	3.37949	0	3.72984	0	0	0	3.91348	0	5.8931	5.05213	4.63742	4.91552	6.40318	0	5.99667	MAF	-	exon-exon	UTR,transcript,gene,exon,CDS	novel
chr17:61400380-61411644:+	1.5313	-3.05779	1.35119	-2.26303	0.0236338	0.169434	0.771	not-significant	chr17	61400380	61411644	+	0	9.29317	3.13876	0	0	1.62946	0	3.72984	4.81941	4.95226	6.41372	0	4.76665	0	0	0	4.00398	0	0	0	TBX2	+	exon-exon	UTR,exon,gene,transcript,CDS	hsa_circ_0045008	Ag04450	NM_005994	Salzman2013
chr2:6940948-7093594:+	7.12583	-1.9549	0.864541	-2.2612	0.0237469	0.169434	0.771	not-significant	chr2	6940948	7093594	+	3.98434	5.12456	4.35103	3.00586	4.48644	2.76837	5.5759	6.34676	5.76878	5.50665	8.26355	7.25783	0	0	0	5.89009	0	5.4363	0	5.59635	RNF144A	+	exon-exon	UTR,transcript,gene,exon,CDS	hsa_circ_0052490	K562, H1hesc, Gm12878, A549, Sknshra	NM_014746	Salzman2013
chr7:579256-635888:+	1.68283	-3.78042	1.67177	-2.26132	0.0237393	0.169434	0.771	not-significant	chr7	579256	635888	+	0	0	0	0	0	0	5.02012	6.53502	5.76878	4.95226	0	3.07881	0	0	3.27781	0	0	0	0	0	not_annotated	+	intergenic-intergenic	not_annotated	novel
chr7:11541419-11636961:-	3.54062	-2.20984	0.977128	-2.26157	0.023724	0.169434	0.771	not-significant	chr7	11541419	11636961	-	1.89343	0	3.75071	0	4.48644	2.76837	5.97601	4.62325	5.76878	7.04931	0	4.8194	5.71415	0	5.82262	2.92612	4.00398	0	0	0	THSD7A	-	exon-exon	transcript,gene,exon,CDS	hsa_circ_0079445	A549	NM_015204	Salzman2013
chr8:51472187-51538727:-	4.58485	-3.49984	1.54719	-2.26207	0.0236931	0.169434	0.771	not-significant	chr8	51472187	51538727	-	1.38342	0	1.48329	0	0	0	8.02833	3.72984	6.08026	7.33488	4.89347	4.43672	0	0	0	0	0	0	0	5.59635	PXDNL	-	exon-intron	transcript,gene,exon,CDS	hsa_circ_0084489	H1hesc	NM_144651	Salzman2013
chr3:124650808-124671898:+	1.71226	-3.14182	1.38994	-2.26041	0.0237958	0.169627	0.770504	not-significant	chr3	124650808	124671898	+	1.89343	5.12456	1.48329	0	2.00896	1.62946	0	5.56532	0	0	6.41372	5.76876	0	0	0	0	0	0	0	0	KALRN	+	exon-intron	transcript,gene,exon,CDS	novel
chr12:108647184-108718954:-	19.5368	1.59419	0.705379	2.26006	0.0238178	0.169628	0.770502	not-significant	chr12	108647184	108718954	-	7.03315	8.7478	7.77386	8.29818	6.96294	8.0948	0	0	3.9135	0	0	5.9329	5.71415	6.76389	7.15408	7.06429	7.35948	7.19598	7.48643	5.81036	CORO1C	-	exon-exon	UTR,transcript,gene,exon	hsa_circ_0028062	Nhek, K562, Hepg2, Gm12878, Bj, Ag04450, Sknshra	NM_014325	Salzman2013
chr11:36036103-36098461:+	2.13305	-3.16842	1.40241	-2.25926	0.023867	0.169823	0.770005	not-significant	chr11	36036103	36098461	+	0	0	1.48329	1.52845	0	1.18117	5.02012	3.72984	0	5.90604	6.82036	0	5.31693	0	4.66484	0	0	0	0	0	LDLRAD3	+	exon-intron	transcript,gene,exon,CDS	hsa_circ_0004453	Hs68_RNase, Hs68_control, K562, Hsmm, Hepg2, Helas3, H1hesc, Bj, Ag04450, A549, Nhek, Sknshra	NM_174902	Jeck2013, Salzman2013
chr17:18184858-18209883:+	2.49518	2.79741	1.23849	2.25874	0.0238998	0.169901	0.769805	not-significant	chr17	18184858	18209883	+	2.76853	6.39701	3.86991	5.03363	3.12189	3.56509	0	0	0	0	0	0	0	0	0	0	6.31421	0	3.78128	6.44389	ALKBH5	+	exon-exon	transcript,gene,exon,CDS	hsa_circ_0004142	Hs68_RNase, Hs68_control	NM_017758	Jeck2013
chr10:34597724-34765600:-	9.31262	-1.9974	0.88491	-2.25718	0.0239968	0.169968	0.769633	not-significant	chr10	34597724	34765600	-	2.96814	0	3.62064	0	4.3318	3.37949	7.84923	5.16998	7.19457	0	7.13722	6.90938	8.06179	5.67863	5.35703	2.92612	6.31421	5.18621	0	4.65311	PARD3	-	intron-intron	gene,transcript	hsa_circ_0018185	K562, A549	NM_019619	Salzman2013
chr16:87330324-87360366:-	1.76382	-2.53531	1.12307	-2.25749	0.0239776	0.169968	0.769633	not-significant	chr16	87330324	87360366	-	3.14274	4.20185	2.39804	2.76088	0	2.42123	5.02012	0	4.81941	6.4751	5.44661	0	0	0	0	0	0	3.13311	0	0	FBXO31,AC010531.1	-	exon-exon	UTR,transcript,gene,exon,CDS	hsa_circ_0040760	K562	NM_024735	Salzman2013
chr3:2141137-2209247:+	1.72663	-2.56082	1.13425	-2.25772	0.023963	0.169968	0.769633	not-significant	chr3	2141137	2209247	+	4.15532	0	3.31824	2.07936	4.3318	2.6058	0	0	3.9135	7.04931	0	3.91348	0	0	0	4.25885	0	0	0	0	AC087427.1,CNTN4	+	exon-intron	transcript,gene,exon	novel
chr8:54699467-54837669:-	2.41203	-3.9306	1.74102	-2.25764	0.0239679	0.169968	0.769633	not-significant	chr8	54699467	54837669	-	0	0	0	0	0	0	6.54581	0	6.08026	6.4751	4.89347	0	4.76665	0	0	0	4.00398	0	0	0	not_annotated	-	intergenic-intergenic	not_annotated	novel
chr10:72097292-72221684:-	3.64693	-1.51771	0.6728	-2.25582	0.0240822	0.170302	0.76878	not-significant	chr10	72097292	72221684	-	3.43793	4.20185	3.86991	4.66433	3.73245	3.9447	5.97601	4.62325	5.76878	6.88208	5.44661	4.8194	3.86396	3.33737	0	0	4.00398	3.97368	0	4.12181	ASCC1	-	exon-exon	UTR,transcript,gene,exon,CDS	hsa_circ_0008195	Hs68_RNase, Hs68_control, K562, Sknshra	NM_001198799	Jeck2013, Salzman2013
chr5:149406968-149429039:+	3.32122	2.85765	1.26684	2.25573	0.0240878	0.170302	0.76878	not-significant	chr5	149406968	149429039	+	0	8.05153	2.69138	3.39573	2.67587	3.16583	5.02012	0	0	0	0	3.91348	0	4.19839	0	0	5.68239	0	0	5.04018	CARMN	+	exon-exon	transcript,gene,exon	novel
chr5:172834382-172952675:-	2.5928	-3.67367	1.62959	-2.25435	0.0241743	0.170758	0.767618	not-significant	chr5	172834382	172952675	-	0	0	0	0	0	0	4.10282	6.13019	6.74244	6.21846	4.89347	0	4.76665	0	0	0	0	4.49936	0	0	not_annotated	-	intergenic-intergenic	not_annotated	novel
chr1:29147981-29178352:-	8.18015	1.65008	0.732117	2.25385	0.0242059	0.170826	0.767445	not-significant	chr1	29147981	29178352	-	5.87127	8.22025	5.98005	6.09764	5.9329	6.37099	0	0	0	4.03865	0	3.07881	4.76665	3.33737	6.79724	5.39581	4.91552	6.89572	5.62257	5.34494	SRSF4	-	exon-exon	UTR,transcript,gene,exon,CDS	hsa_circ_0011178	K562, Bj	NM_005626	Salzman2013
chr10:79536485-79622763:-	3.68293	-3.81011	1.6908	-2.25344	0.0242316	0.170852	0.767379	not-significant	chr10	79536485	79622763	-	0	0	0	0	0	0	7.27048	0	6.5536	5.90604	4.89347	3.91348	6.6868	0	0	0	0	0	0	5.04018	MBL3P,SFTPA2,SFTPA3P	-	intergenic-intergenic	not_annotated	novel
chr4:9466844-9521074:-	1.82179	-3.49186	1.55071	-2.25178	0.0243364	0.171436	0.765899	not-significant	chr4	9466844	9521074	-	0	0	0	0	0	0	5.5759	3.72984	4.81941	5.90604	4.89347	0	5.71415	0	0	0	0	0	0	4.12181	not_annotated	-	intergenic-intergenic	not_annotated	novel
chr12:95474220-95514336:+	1.84488	-2.09434	0.930248	-2.25138	0.0243617	0.171437	0.765895	not-significant	chr12	95474220	95514336	+	4.30806	0	3.97993	3.55659	3.96126	3.37949	4.10282	0	0	4.95226	0	3.91348	6.6868	3.33737	0	0	0	0	0	3.26749	METAP2	+	exon-exon	exon,gene,transcript,CDS	hsa_circ_0027775	K562, Gm12878, A549	NM_006838	Salzman2013
chr15:59135114-59275196:+	2.16637	-3.40799	1.51411	-2.25082	0.0243967	0.171437	0.765895	not-significant	chr15	59135114	59275196	+	0	0	0	0	0	0	5.02012	7.22355	4.81941	4.03865	0	4.8194	3.86396	0	3.27781	0	4.00398	0	0	0	not_annotated	+	intergenic-intergenic	not_annotated	novel
chr3:64743242-65114783:-	5.99748	-2.94211	1.30718	-2.25073	0.0244028	0.171437	0.765895	not-significant	chr3	64743242	65114783	-	0	0	0	0	0	1.18117	4.10282	6.13019	6.08026	7.19915	8.44685	3.07881	5.31693	4.19839	4.13314	0	4.91552	4.88338	0	0	not_annotated	-	intergenic-intergenic	not_annotated	novel
chr3:195645626-195649338:+	2.72028	-4.17243	1.85519	-2.24905	0.0245091	0.172029	0.764399	not-significant	chr3	195645626	195649338	+	0	0	1.48329	3.00586	0	0	7.84923	5.16998	5.37091	0	5.44661	0	0	0	0	0	0	0	0	0	not_annotated	+	intergenic-intergenic	not_annotated	novel
chr1:61742388-62195895:-	5.90789	-2.82521	1.25766	-2.2464	0.0246786	0.172898	0.76221	not-significant	chr1	61742388	62195895	-	0	0	0	0	0	0	8.02833	6.98602	6.08026	6.21846	6.41372	5.3709	4.76665	4.19839	0	5.39581	4.53085	3.13311	0	3.26749	not_annotated	-	intergenic-intergenic	not_annotated	novel
chr11:50072765-50078123:+	1.61141	-3.7043	1.64946	-2.24576	0.0247192	0.172898	0.76221	not-significant	chr11	50072765	50078123	+	0	0	0	0	0	0	6.28887	0	3.9135	4.95226	5.84535	4.8194	0	0	3.27781	0	0	0	0	0	not_annotated	+	intergenic-intergenic	not_annotated	novel
chr13:21492845-21602818:-	4.61576	-1.82844	0.814254	-2.24553	0.0247338	0.172898	0.76221	not-significant	chr13	21492845	21602818	-	4.89469	5.12456	4.71072	3.21424	5.17284	4.34868	6.54581	7.10967	0	4.95226	6.82036	3.91348	0	4.19839	0	5.58005	0	0	0	3.26749	MICU2	-	exon-exon	UTR,exon,gene,transcript,CDS	hsa_circ_0004268	Hs68_RNase, Hs68_control	NM_152726	Jeck2013
chr19:33386967-33501001:-	3.07243	-1.9599	0.87286	-2.24537	0.0247442	0.172898	0.76221	not-significant	chr19	33386967	33501001	-	4.15532	0	3.86991	0	3.96126	1.95129	5.97601	6.53502	3.9135	0	6.41372	3.91348	3.86396	4.19839	4.66484	4.63742	0	0	0	4.12181	PEPD	-	exon-exon	UTR,transcript,gene,exon	hsa_circ_0050445	Ag04450	NM_000285	Salzman2013
chr4:87473474-87529288:-	8.06491	2.69708	1.20092	2.24585	0.0247136	0.172898	0.76221	not-significant	chr4	87473474	87529288	-	0	8.69148	2.39804	2.76088	2.67587	2.6058	0	0	0	0	3.98319	6.82832	0	6.245	4.13314	8.02206	5.68239	3.13311	6.40501	0	SPARCL1	-	exon-exon	UTR,exon,gene,transcript,CDS	novel
chr2:10433212-10434491:+	1.77198	-3.85743	1.71823	-2.245	0.0247678	0.172908	0.762186	not-significant	chr2	10433212	10434491	+	0	0	0	0	0	0	4.10282	0	3.9135	0	6.82036	3.07881	6.28097	0	0	0	0	3.13311	0	0	not_annotated	+	intergenic-intergenic	not_annotated	novel
chr7:144187181-144374970:+	10.2468	-1.75351	0.781233	-2.24454	0.0247976	0.17296	0.762055	not-significant	chr7	144187181	144374970	+	2.253	0	3.75071	3.83227	3.12189	2.20721	5.02012	6.70152	6.9094	8.38969	6.98747	6.74242	7.58066	3.33737	4.66484	6.02323	4.00398	5.4363	4.67835	6.78477	AC004889.1	+	intergenic-intergenic	not_annotated	hsa_circ_0082819	Nhek	NM_005435	Salzman2013
chr18:58863531-58981617:+	8.29329	1.11673	0.497746	2.24358	0.0248592	0.173048	0.761833	not-significant	chr18	58863531	58981617	+	5.41467	6.39701	5.98005	5.45435	5.42282	6.45497	4.10282	5.16998	5.37091	0	5.84535	4.8194	0	5.8931	6.45631	6.14511	6.84353	3.97368	7.48643	5.04018	ZNF532	+	exon-exon	UTR,transcript,gene,exon	hsa_circ_0047814	Nhek, Hepg2, H1hesc, Bj, Ag04450, A549, Sknshra	NM_018181	Salzman2013
chr21:41828166-41860372:+	2.24915	-3.83748	1.71064	-2.24331	0.024877	0.173048	0.761833	not-significant	chr21	41828166	41860372	+	0	0	0	0	0	0	5.97601	4.62325	0	5.50665	5.84535	6.55359	0	0	4.13314	0	0	0	0	0	not_annotated	+	intergenic-intergenic	not_annotated	novel
chr21:43882504-43983406:-	4.59422	-3.70472	1.65136	-2.24343	0.0248692	0.173048	0.761833	not-significant	chr21	43882504	43983406	-	0	0	0	0	0	0	0	6.34676	4.81941	7.33488	8.05353	0	4.76665	0	0	4.25885	0	3.97368	0	3.26749	not_annotated	-	intergenic-intergenic	not_annotated	novel
chr1:152205860-152374047:-	17.8737	-3.03504	1.3551	-2.23972	0.0251091	0.174196	0.758963	not-significant	chr1	152205860	152374047	-	0	0	0	7.17828	0	0	8.63749	8.832	5.76878	8.45074	8.84539	5.3709	8.31161	0	3.27781	4.25885	0	4.49936	0	5.81036	HRNR	-	exon-exon	exon,gene,transcript,CDS	novel
chr10:100746193-100824702:-	2.2875	-3.85256	1.7209	-2.23868	0.0251765	0.174196	0.758963	not-significant	chr10	100746193	100824702	-	0	0	0	0	0	0	0	6.53502	5.76878	5.90604	4.89347	0	5.71415	0	4.13314	0	0	0	0	0	not_annotated	-	intergenic-intergenic	not_annotated	novel
chr16:46381176-46466595:+	26.78	-2.98237	1.33122	-2.24033	0.0250692	0.174196	0.758963	not-significant	chr16	46381176	46466595	+	0	0	0	0	0	0	7.40629	9.18114	8.24843	10.5737	8.32728	6.08024	6.85364	4.19839	6.45631	6.93508	4.53085	5.18621	0	6.78477	not_annotated	+	intergenic-intergenic	not_annotated	novel
chr2:124763672-124798320:+	2.17336	-3.29581	1.47202	-2.23897	0.0251579	0.174196	0.758963	not-significant	chr2	124763672	124798320	+	0	0	0	2.76088	0	0	7.12053	0	4.81941	4.95226	4.89347	4.8194	3.86396	4.19839	0	0	0	0	0	0	CNTNAP5	+	exon-exon	transcript,gene,exon,CDS	novel
chr20:10639724-10652598:-	4.14504	2.53246	1.13106	2.23901	0.0251551	0.174196	0.758963	not-significant	chr20	10639724	10652598	-	1.38342	8.29775	3.75071	0	0	4.00987	0	0	0	0	4.89347	3.91348	4.76665	5.42659	0	5.39581	3.16051	3.97368	3.78128	4.12181	JAG1	-	exon-exon	transcript,gene,exon,CDS	hsa_circ_0059432	Nhek	NM_000214	Salzman2013
chr4:15987663-16076120:-	3.26916	-2.99211	1.33596	-2.23967	0.0251121	0.174196	0.758963	not-significant	chr4	15987663	16076120	-	2.76853	0	3.97993	0	0	3.72924	0	5.56532	4.81941	4.03865	7.80763	5.76876	0	0	0	0	0	0	0	5.04018	PROM1	-	exon-exon	UTR,transcript,gene,exon,CDS	hsa_circ_0069236	H1hesc	NM_001145847	Salzman2013
chr4:14990454-15070162:+	3.79436	1.29876	0.580275	2.23818	0.0252096	0.174269	0.75878	not-significant	chr4	14990454	15070162	+	3.43793	0	3.31824	4.35207	3.96126	4.00987	0	0	4.81941	4.95226	3.98319	3.91348	5.31693	5.8931	5.05213	4.9368	4.53085	4.88338	5.62257	6.56669	not_annotated	+	intergenic-intergenic	not_annotated	hsa_circ_0069225	A549	NM_001177382	Salzman2013
chr9:112380108-112486541:-	1.802	-2.76527	1.23631	-2.23671	0.025305	0.174773	0.757525	not-significant	chr9	112380108	112486541	-	1.89343	0	1.48329	1.52845	2.67587	1.95129	0	0	0	7.04931	5.84535	3.91348	0	0	0	0	0	3.13311	0	4.12181	not_annotated	-	intergenic-intergenic	not_annotated	hsa_circ_0088101	Helas3, A549	NM_032303	Salzman2013
chr2:69465834-69643274:-	7.04214	-1.38286	0.618462	-2.23596	0.0253544	0.174959	0.757064	not-significant	chr2	69465834	69643274	-	4.4461	5.12456	4.50586	4.2621	5.26108	3.37949	5.97601	5.16998	7.19457	7.57315	3.98319	4.8194	6.85364	0	4.66484	2.92612	5.21876	5.4363	4.67835	5.99667	AAK1	-	exon-exon	UTR,transcript,gene,exon,CDS	hsa_circ_0055076	Ag04450	NM_014911	Salzman2013
chr22:41573704-41586193:-	1.68728	2.04006	0.912772	2.23501	0.0254166	0.175233	0.756385	not-significant	chr22	41573704	41586193	-	3.43793	6.0835	2.69138	3.55659	2.67587	3.2767	0	0	0	0	0	3.07881	0	3.33737	4.13314	0	5.21876	0	3.78128	5.34494	PMM1	-	exon-exon	UTR,transcript,gene,exon	hsa_circ_0005703	Hs68_RNase, Hs68_control	NM_002676	Jeck2013
chr14:22370606-22482302:-	4.48803	-3.13966	1.4056	-2.23369	0.0255036	0.175676	0.755286	not-significant	chr14	22370606	22482302	-	5.31025	0	3.13876	0	2.67587	0	5.97601	6.85077	5.76878	7.95662	0	0	0	4.19839	0	5.39581	0	0	0	0	AC244502.1	-	intron-exon	exon,gene,transcript	novel
chr21:26836660-26842459:-	2.16748	2.11806	0.948674	2.23266	0.0255714	0.175988	0.754518	not-significant	chr21	26836660	26842459	-	0	4.20185	3.13876	3.70108	3.12189	1.62946	5.02012	0	0	0	0	0	3.86396	3.33737	5.60854	0	5.68239	5.18621	5.62257	3.26749	ADAMTS1	-	exon-exon	UTR,transcript,gene,exon	hsa_circ_0061351	Nhek	NM_006988	Salzman2013
chr10:13441418-13527187:+	8.46665	-2.9612	1.3269	-2.23168	0.0256362	0.175994	0.754501	not-significant	chr10	13441418	13527187	+	0	0	0	0	0	0	8.18764	6.85077	7.05902	7.67899	6.41372	3.07881	7.13864	4.19839	0	2.92612	0	3.13311	5.22648	5.99667	not_annotated	+	intergenic-intergenic	not_annotated	novel
chr10:77492966-77633071:+	5.40912	-2.95285	1.32284	-2.23221	0.0256013	0.175994	0.754501	not-significant	chr10	77492966	77633071	+	0	0	0	1.52845	0	0	6.95318	6.53502	5.76878	7.33488	6.98747	3.07881	6.02523	0	5.35703	4.63742	0	0	0	4.12181	not_annotated	+	intergenic-intergenic	not_annotated	novel
chr7:38062127-38102459:+	1.57789	-3.46408	1.55228	-2.23162	0.0256404	0.175994	0.754501	not-significant	chr7	38062127	38102459	+	2.253	0	1.48329	2.76088	0	0	0	6.98602	3.9135	5.50665	0	3.91348	0	0	0	0	0	0	0	0	not_annotated	+	intergenic-intergenic	not_annotated	novel
chr2:239126313-239239502:-	7.67899	-2.25495	1.01136	-2.22961	0.025773	0.176593	0.753027	not-significant	chr2	239126313	239239502	-	2.76853	0	2.69138	5.644	2.67587	2.76837	6.28887	0	5.37091	7.57315	8.88828	3.91348	4.76665	4.73238	0	4.25885	4.53085	0	0	5.59635	HDAC4	-	exon-exon	UTR,transcript,gene,exon,CDS	hsa_circ_0058900	Helas3	NM_006037	Salzman2013
chr3:37629187-37785078:+	5.06066	-3.3626	1.50803	-2.2298	0.0257608	0.176593	0.753027	not-significant	chr3	37629187	37785078	+	0	0	3.47748	0	0	2.20721	6.28887	0	5.76878	7.57315	8.05353	3.07881	0	0	0	0	3.16051	0	0	5.59635	ITGA9	+	exon-exon	transcript,gene,exon,CDS	novel
chr22:36146004-36196134:-	1.76378	-2.89531	1.29908	-2.22874	0.0258315	0.176682	0.752807	not-significant	chr22	36146004	36196134	-	0	0	2.69138	0	2.00896	1.62946	5.97601	0	0	4.95226	5.84535	0	5.71415	0	0	3.74305	0	0	3.78128	0	APOL3	-	intron-intron	gene,transcript	novel
chr8:142284413-142381808:+	6.50663	-4.11766	1.84733	-2.22898	0.0258155	0.176682	0.752807	not-significant	chr8	142284413	142381808	+	0	0	0	0	0	0	7.94156	7.42744	0	4.95226	8.44685	3.07881	0	0	0	0	0	4.88338	0	4.12181	not_annotated	+	intergenic-intergenic	not_annotated	novel
chr4:86594695-86814881:+	13.9196	-1.44877	0.650582	-2.22688	0.0259554	0.177373	0.751112	not-significant	chr4	86594695	86814881	+	8.06555	6.87272	8.28143	5.41322	8.27101	6.57779	5.5759	0	3.9135	6.4751	5.84535	6.55359	7.00317	5.8931	5.05213	6.02323	5.21876	5.18621	4.67835	0	PTPN13	+	exon-exon	UTR,transcript,gene,exon,CDS	hsa_circ_0070353	Hepg2	NM_080685	Salzman2013
chr19:23095012-23214860:+	2.10605	-1.90381	0.855578	-2.22518	0.0260693	0.177995	0.749592	not-significant	chr19	23095012	23214860	+	2.96814	5.12456	2.69138	1.52845	3.45977	1.18117	4.10282	3.72984	5.37091	4.95226	5.84535	5.12138	0	0	3.27781	3.74305	0	3.13311	0	3.26749	AC124856.1,ZNF730,AC074135.1	+	exon-exon	transcript,gene,exon,CDS	hsa_circ_0050306	H1hesc, Ag04450, Nhlf, Mcf7	TCONS_l2_00012420	Salzman2013
chr5:33561027-33630913:-	1.62208	-2.8357	1.27465	-2.22469	0.0261023	0.178064	0.749423	not-significant	chr5	33561027	33630913	-	2.253	0	2.02176	2.07936	0	1.95129	0	3.72984	6.5536	0	6.15736	0	3.86396	0	0	0	4.00398	0	0	0	ADAMTS12	-	exon-exon	transcript,gene,exon,CDS	hsa_circ_0072126	Bj	NM_030955	Salzman2013
chr2:216330998-216411860:+	3.47018	-3.11582	1.4014	-2.22337	0.0261909	0.178512	0.748333	not-significant	chr2	216330998	216411860	+	0	0	0	1.52845	0	0	7.53041	3.72984	6.08026	6.21846	3.98319	5.12138	4.76665	0	0	0	5.21876	3.13311	0	0	RF00019	+	intergenic-intergenic	not_annotated	novel
chr18:55224237-55234683:-	1.80181	3.35339	1.50864	2.22279	0.0262298	0.17862	0.74807	not-significant	chr18	55224237	55234683	-	0	0	2.02176	2.46279	0	0	4.10282	0	0	0	0	0	0	3.33737	0	6.14511	0	6.71834	0	5.04018	TCF4	-	exon-exon	UTR,exon,gene,transcript	novel
chr5:72194819-72195484:+	1.74729	3.28964	1.48033	2.22223	0.0262676	0.178721	0.747824	not-significant	chr5	72194819	72195484	+	2.5351	5.12456	2.02176	1.52845	0	0	0	0	0	0	0	0	0	4.19839	0	0	4.00398	7.05365	4.67835	0	MAP1B	+	exon-exon	UTR,transcript,gene,exon,CDS	hsa_circ_0072907	Sknshra	NM_005909	Salzman2013
chr1:233014665-233265024:-	14.2243	1.37841	0.620745	2.22057	0.0263798	0.179125	0.746845	not-significant	chr1	233014665	233265024	-	5.4803	0	6.54099	8.69101	5.7003	6.96091	0	6.34676	5.76878	7.19915	3.98319	4.8194	3.86396	5.8931	8.06211	7.34426	5.21876	6.89572	6.40501	6.16164	PCNX2	-	exon-exon	UTR,exon,gene,transcript,CDS	hsa_circ_0016928	H1hesc	NM_014801	Salzman2013
chr12:111418119-111421541:+	1.80959	3.00742	1.35514	2.21926	0.0264688	0.179125	0.746845	not-significant	chr12	111418119	111421541	+	1.38342	7.06231	2.69138	3.83227	0	3.72924	0	0	0	0	0	3.07881	0	0	0	0	0	3.13311	5.93295	0	SH2B3	+	exon-exon	UTR,transcript,gene,exon,CDS	hsa_circ_0006741	Hs68_RNase, Hs68_control, K562, Helas3, Bj, Ag04450, A549, Sknshra	NM_005475	Jeck2013, Salzman2013
chr2:71503362-71620609:-	6.94238	-3.50553	1.5798	-2.21898	0.0264883	0.179125	0.746845	not-significant	chr2	71503362	71620609	-	0	0	0	0	0	1.18117	6.28887	6.85077	3.9135	6.88208	8.7556	5.3709	5.31693	0	0	6.14511	0	0	0	0	not_annotated	-	intergenic-intergenic	not_annotated	novel
chr2:174824434-174952202:+	1.85599	-3.5221	1.58657	-2.21995	0.0264224	0.179125	0.746845	not-significant	chr2	174824434	174952202	+	0	0	0	0	0	0	6.28887	0	4.81941	5.90604	3.98319	0	5.71415	0	0	0	0	3.13311	0	3.26749	not_annotated	+	intergenic-intergenic	not_annotated	novel
chr8:70573740-70608468:-	4.02375	1.65566	0.745928	2.2196	0.0264457	0.179125	0.746845	not-significant	chr8	70573740	70608468	-	3.68213	0	4.26686	4.73284	4.3318	5.1113	0	5.16998	0	0	5.44661	0	0	6.86893	6.57913	5.39581	4.91552	4.88338	5.22648	0	TRAM1	-	exon-exon	UTR,transcript,gene,exon	hsa_circ_0084746	Gm12878, A549	NM_014294	Salzman2013
chr9:129487542-129565856:+	2.47562	1.99435	0.898261	2.22023	0.0264029	0.179125	0.746845	not-significant	chr9	129487542	129565856	+	2.5351	0	1.48329	3.95242	2.67587	3.2767	0	3.72984	0	4.03865	3.98319	0	4.76665	0	6.57913	0	5.68239	5.4363	4.67835	4.12181	LINC00963	+	exon-exon	transcript,gene,exon	hsa_circ_0089040	K562, Helas3, Bj, Ag04450	NR_038955	Salzman2013
chrX:19569103-19836282:-	7.30607	-1.47031	0.662372	-2.21977	0.0264347	0.179125	0.746845	not-significant	chrX	19569103	19836282	-	3.68213	4.20185	4.17745	3.83227	4.48644	4.24439	6.54581	6.53502	6.08026	7.45893	7.71537	3.91348	3.86396	5.12091	5.05213	4.25885	4.53085	6.28071	0	4.12181	SH3KBP1	-	intron-intron	gene,transcript	hsa_circ_0090034	Helas3, Gm12878	NM_031892	Salzman2013
chr1:41864578-41918524:+	1.51154	-3.6097	1.62785	-2.21746	0.0265916	0.179667	0.745532	not-significant	chr1	41864578	41918524	+	0	0	0	0	0	0	5.97601	5.16998	4.81941	4.95226	0	0	5.31693	0	0	0	0	3.13311	0	0	not_annotated	+	intergenic-intergenic	not_annotated	novel
chr9:94917001-95310355:+	16.9182	-1.42157	0.64151	-2.21598	0.0266928	0.180194	0.74426	not-significant	chr9	94917001	95310355	+	5.1174	4.20185	5.55356	3.39573	4.97829	4.34868	7.40629	6.53502	8.04822	8.32595	8.65984	7.059	6.85364	6.245	3.27781	5.74338	4.53085	7.12657	5.93295	7.60979	AOPEP	+	intron-exon	exon,gene,transcript,CDS	hsa_circ_0087591	Bj	NM_001193329	Salzman2013
chr6:85615257-85642890:-	2.53797	1.9676	0.888206	2.21525	0.0267427	0.180237	0.744156	not-significant	chr6	85615257	85642890	-	4.63109	0	3.75071	4.79824	2.67587	3.64953	0	0	3.9135	0	0	0	0	4.73238	0	6.36175	5.86812	5.18621	5.22648	3.26749	SYNCRIP	-	exon-exon	transcript,gene,exon,CDS	hsa_circ_0006131	Hs68_RNase, Hs68_control	NM_001159677	Jeck2013
chr7:35734405-35794022:-	2.12173	-1.68676	0.761446	-2.21521	0.0267456	0.180237	0.744156	not-significant	chr7	35734405	35794022	-	4.51044	0	4.35103	2.76088	4.62604	3.87643	0	6.13019	4.81941	4.95226	0	4.43672	3.86396	0	0	4.63742	0	0	0	4.12181	SEPT7-AS1,AC007551.1	-	intergenic-intron	gene,transcript,not_annotated	novel
chr12:57498157-57516871:+	1.51915	-3.08382	1.39258	-2.21448	0.0267961	0.180421	0.743713	not-significant	chr12	57498157	57516871	+	1.38342	4.20185	2.02176	2.46279	0	0	5.97601	4.62325	3.9135	0	0	0	6.28097	0	0	0	0	0	0	0	MARS	+	exon-exon	UTR,transcript,gene,exon,CDS	hsa_circ_0027261	Nhek, K562, Huvec, Hmec, Hepg2, Helas3, H1hesc, Gm12878, Bj, Ag04450, A549, Sknshra	NM_004990	Salzman2013
chr11:132119028-132212133:+	5.44141	-3.06799	1.38603	-2.21351	0.0268623	0.180688	0.74307	not-significant	chr11	132119028	132212133	+	0	0	0	0	0	2.20721	7.12053	5.16998	3.9135	8.45074	6.15736	0	4.76665	0	0	2.92612	5.21876	0	4.67835	3.26749	NTM	+	intron-exon	UTR,exon,gene,transcript,CDS	hsa_circ_0024898	H1hesc	NM_001144058	Salzman2013
chr3:184820678-185024389:-	1.58427	-3.67988	1.66268	-2.21322	0.0268823	0.180688	0.74307	not-significant	chr3	184820678	185024389	-	0	0	0	0	0	0	4.10282	5.87524	4.81941	4.95226	6.15736	0	0	0	3.27781	0	0	0	0	0	not_annotated	-	intergenic-intergenic	not_annotated	novel
chr10:21805980-21981875:-	5.89579	1.23602	0.558604	2.2127	0.0269182	0.180773	0.742866	not-significant	chr10	21805980	21981875	-	5.51203	6.0835	4.64562	5.49433	4.48644	4.53697	0	4.62325	0	4.03865	5.44661	5.3709	0	7.30304	4.66484	4.9368	6.43676	5.99931	5.62257	4.65311	AL359697.1,DNAJC1	-	exon-exon	transcript,gene,exon,CDS	hsa_circ_0004306	Hs68_RNase, Hs68_control	NM_022365	Jeck2013
chr11:134281393-134344402:+	1.87407	-3.83385	1.73335	-2.21182	0.0269789	0.181024	0.742263	not-significant	chr11	134281393	134344402	+	1.38342	0	0	2.46279	0	0	6.76383	5.16998	3.9135	0	6.41372	0	0	0	0	0	0	0	0	0	GLB1L2,GLB1L3	+	exon-exon	transcript,gene,exon,CDS	hsa_circ_0024926	Nhek	NM_001080407	Salzman2013
chr14:22844687-22847338:+	2.56499	3.04042	1.37632	2.20909	0.0271682	0.182137	0.739602	not-significant	chr14	22844687	22847338	+	1.89343	7.95915	1.48329	3.55659	2.67587	2.42123	0	0	0	0	0	0	4.76665	0	0	0	4.00398	0	4.67835	0	MMP14	+	exon-exon	UTR,transcript,gene,exon,CDS	novel
chr2:97265115-97269952:+	3.09539	-2.43617	1.1031	-2.20848	0.0272107	0.182138	0.739599	not-significant	chr2	97265115	97269952	+	1.38342	0	2.93295	4.16612	2.67587	3.87643	6.28887	6.53502	0	5.50665	0	0	7.00317	0	3.27781	0	3.16051	0	0	3.26749	not_annotated	+	intergenic-intergenic	not_annotated	novel
chr3:37053764-37174713:+	1.762	-2.94713	1.3345	-2.20842	0.0272152	0.182138	0.739599	not-significant	chr3	37053764	37174713	+	0	5.12456	1.48329	0	2.67587	0	0	5.56532	5.76878	4.95226	5.44661	3.91348	0	0	0	0	3.16051	0	0	0	not_annotated	+	intergenic-intergenic	not_annotated	novel
chr11:114603205-114625662:+	7.41164	-3.75882	1.70305	-2.20712	0.027306	0.182253	0.739324	not-significant	chr11	114603205	114625662	+	0	0	0	0	0	0	6.54581	7.97466	0	8.11586	7.97612	0	4.76665	4.19839	5.05213	4.25885	0	0	0	0	not_annotated	+	intergenic-intergenic	not_annotated	novel
chr13:43224053-43361452:-	9.00493	-1.85559	0.840739	-2.20709	0.0273075	0.182253	0.739324	not-significant	chr13	43224053	43361452	-	4.4461	5.12456	3.86991	3.21424	3.73245	1.95129	7.75058	6.34676	7.05902	7.04931	7.97612	0	6.02523	0	6.79724	5.39581	3.16051	4.49936	0	5.04018	ENOX1	-	exon-intron	transcript,gene,exon,CDS	hsa_circ_0030150	Ag04450	NM_001127615	Salzman2013
chr13:112277530-112317982:+	2.38212	-3.52954	1.59962	-2.20649	0.0273497	0.182253	0.739324	not-significant	chr13	112277530	112317982	+	0	0	0	0	0	0	5.5759	3.72984	0	6.4751	6.15736	5.12138	5.31693	0	0	0	0	0	0	4.65311	not_annotated	+	intergenic-intergenic	not_annotated	novel
chr2:168630985-168769690:-	2.10783	-3.34666	1.51629	-2.20714	0.0273045	0.182253	0.739324	not-significant	chr2	168630985	168769690	-	0	0	0	0	0	0	4.10282	0	6.5536	6.21846	3.98319	3.07881	5.71415	0	4.13314	2.92612	0	0	0	0	not_annotated	-	intergenic-intergenic	not_annotated	novel
chr9:124684601-124718839:-	1.72477	-3.40897	1.54491	-2.20657	0.0273438	0.182253	0.739324	not-significant	chr9	124684601	124718839	-	2.253	0	1.48329	0	2.00896	0	5.02012	0	7.05902	0	0	0	5.31693	4.19839	0	0	0	0	0	0	NR6A1	-	intron-intron	gene,transcript	hsa_circ_0088510	K562	NM_033334	Salzman2013
chr10:120852541-120911915:-	1.52515	-3.61708	1.6396	-2.20607	0.027379	0.182292	0.739233	not-significant	chr10	120852541	120911915	-	0	0	0	0	0	0	5.5759	0	5.76878	5.90604	0	4.43672	3.86396	3.33737	0	0	0	0	0	0	not_annotated	-	intergenic-intergenic	not_annotated	novel
chr3:24190074-24397987:-	7.31708	-1.82011	0.825334	-2.2053	0.0274331	0.18234	0.739119	not-significant	chr3	24190074	24397987	-	4.68781	0	4.89001	1.52845	5.49736	2.20721	7.84923	4.62325	5.37091	7.45893	5.44661	6.55359	5.31693	4.19839	4.13314	2.92612	0	0	6.18821	6.67985	THRB	-	exon-exon	UTR,transcript,gene,exon,CDS	hsa_circ_0064582	K562	NM_001252634	Salzman2013
chrX:58270992-58279745:-	1.79532	-3.47655	1.57633	-2.20547	0.0274213	0.18234	0.739119	not-significant	chrX	58270992	58279745	-	0	0	0	0	0	0	6.28887	3.72984	4.81941	0	6.41372	4.43672	0	0	3.27781	0	3.16051	0	0	0	not_annotated	-	intergenic-intergenic	not_annotated	novel
chr8:38419539-38429948:-	2.81789	2.52763	1.14684	2.20399	0.027525	0.182794	0.738037	not-significant	chr8	38419539	38429948	-	3.68213	7.51588	3.31824	4.66433	3.45977	3.16583	0	0	0	0	3.98319	0	0	0	4.66484	6.02323	0	0	4.67835	0	FGFR1	-	exon-exon	UTR,transcript,gene,exon,CDS	hsa_circ_0084006	H1hesc, Bj, A549	NM_001174064	Salzman2013
chr19:58257205-58295581:+	4.90316	-1.60171	0.726947	-2.20334	0.0275707	0.182941	0.737689	not-significant	chr19	58257205	58295581	+	2.253	0	4.64562	4.06325	5.26108	4.29748	5.97601	3.72984	5.37091	0	7.61681	5.76876	6.02523	5.12091	0	4.63742	4.53085	0	4.67835	4.12181	ZNF544,AC020915.5	+	intron-exon	UTR,exon,gene,transcript	hsa_circ_0000968	cd_34	NM_014480	Memczak2013
chr3:167474003-167726059:-	5.27354	-1.48867	0.676112	-2.20181	0.0276787	0.183501	0.736361	not-significant	chr3	167474003	167726059	-	5.38069	0	4.99822	4.86079	4.87018	4.29748	0	5.87524	6.33626	6.88208	7.13722	4.8194	0	4.19839	5.82262	0	4.00398	3.97368	0	4.65311	WDR49,SERPINI2	-	exon-exon	UTR,transcript,gene,exon,CDS	hsa_circ_0067862	H1hesc	NM_178824	Salzman2013
chr1:90824756-90982370:+	4.77005	-3.387	1.5387	-2.20121	0.0277208	0.183624	0.736071	not-significant	chr1	90824756	90982370	+	0	0	0	0	0	0	7.64469	0	4.81941	7.45893	7.13722	4.8194	0	0	4.13314	0	4.00398	3.13311	0	4.12181	not_annotated	+	intergenic-intergenic	not_annotated	novel
chr15:52207187-52282892:-	2.98505	-1.98232	0.900982	-2.20018	0.0277944	0.183955	0.735289	not-significant	chr15	52207187	52282892	-	3.29803	0	2.93295	3.00586	2.67587	2.20721	5.97601	6.85077	3.9135	4.95226	0	3.91348	6.02523	4.73238	0	4.9368	0	0	3.78128	0	MYO5C	-	intron-intron	gene,transcript	hsa_circ_0035319	A549	NM_018728	Salzman2013
chr10:103603406-103801362:+	3.65054	-2.988	1.35861	-2.19932	0.0278555	0.184092	0.734966	not-significant	chr10	103603406	103801362	+	1.38342	0	2.02176	0	0	0	4.10282	3.72984	3.9135	6.6929	7.97612	3.91348	3.86396	0	4.66484	0	0	4.88338	0	0	AL121929.2	+	intergenic-exon	transcript,gene,exon,not_annotated	novel
chr2:8201947-8362275:-	2.64961	-2.73218	1.24234	-2.19922	0.0278625	0.184092	0.734966	not-significant	chr2	8201947	8362275	-	0	0	1.48329	1.52845	0	3.37949	5.02012	4.62325	5.37091	6.21846	6.98747	0	3.86396	0	0	0	0	4.49936	0	3.26749	LINC00298,LINC00299	-	intron-intron	gene,transcript	novel
chr2:149659831-149879240:-	2.37771	-3.92048	1.78551	-2.19572	0.028112	0.185357	0.731991	not-significant	chr2	149659831	149879240	-	0	0	0	0	0	0	5.02012	3.72984	0	6.88208	6.98747	0	3.86396	0	0	3.74305	0	0	0	0	not_annotated	-	intergenic-intergenic	not_annotated	novel
chr7:35314907-35315850:-	2.2854	-3.80326	1.73181	-2.19612	0.0280833	0.185357	0.731991	not-significant	chr7	35314907	35315850	-	0	0	0	0	0	0	6.54581	0	4.81941	6.21846	5.44661	5.3709	0	0	0	0	0	0	4.67835	0	not_annotated	-	intergenic-intergenic	not_annotated	novel
chr8:42428758-42535335:+	1.64736	-3.73135	1.69952	-2.19553	0.0281256	0.185357	0.731991	not-significant	chr8	42428758	42535335	+	0	0	0	0	0	0	5.5759	4.62325	0	6.88208	3.98319	3.07881	0	0	0	0	0	0	0	3.26749	not_annotated	+	intergenic-intergenic	not_annotated	novel
chr4:39500159-39612110:-	2.78646	-2.30762	1.05126	-2.1951	0.0281564	0.185403	0.731884	not-significant	chr4	39500159	39612110	-	3.43793	4.20185	3.31824	3.39573	3.45977	2.6058	0	4.62325	4.81941	7.77759	0	3.07881	0	0	4.66484	0	0	0	0	3.26749	UGDH	-	exon-exon	transcript,gene,exon,CDS	hsa_circ_0069485	K562	NM_003359	Salzman2013
chr1:125082849-125183715:+	3.78962	-3.06557	1.39707	-2.19428	0.0282151	0.185593	0.731439	not-significant	chr1	125082849	125183715	+	0	0	0	0	0	0	4.10282	4.62325	4.81941	7.19915	7.27287	4.8194	5.71415	4.19839	0	2.92612	4.91552	0	0	0	not_annotated	+	intergenic-intergenic	not_annotated	novel
chr12:9564160-9694969:+	2.95417	1.46798	0.669127	2.19387	0.0282447	0.185593	0.731439	not-significant	chr12	9564160	9694969	+	3.43793	0	3.47748	5.03363	2.67587	4.13192	0	5.56532	3.9135	4.95226	0	0	0	5.8931	5.05213	3.74305	3.16051	5.83492	4.67835	5.34494	AC092821.1,AC092821.3	+	exon-exon	transcript,gene,exon	novel
chr3:113844503-113940345:+	2.20705	-2.23315	1.01798	-2.1937	0.0282569	0.185593	0.731439	not-significant	chr3	113844503	113940345	+	3.56526	0	3.13876	2.76088	3.96126	4.07219	6.28887	0	5.37091	0	0	6.65109	0	0	0	2.92612	0	3.13311	0	3.26749	GRAMD1C	+	exon-exon	transcript,gene,exon,CDS	novel
chr4:74933265-75084703:+	5.16771	-2.13195	0.972071	-2.1932	0.0282929	0.185672	0.731253	not-significant	chr4	74933265	75084703	+	3.79013	5.12456	3.47748	0	3.45977	2.20721	4.10282	4.62325	6.5536	7.45893	7.39685	4.8194	3.86396	0	4.13314	0	3.16051	6.14686	0	0	PARM1	+	exon-exon	UTR,transcript,gene,exon,CDS	novel
chr6:24174304-24357847:+	2.12082	-3.75519	1.71251	-2.1928	0.0283221	0.185707	0.731172	not-significant	chr6	24174304	24357847	+	0	0	0	0	0	0	0	5.56532	4.81941	4.95226	6.82036	0	5.71415	0	0	3.74305	0	0	0	0	not_annotated	+	intergenic-intergenic	not_annotated	novel
chr11:12879023-13001226:-	3.4942	-2.35927	1.0763	-2.19202	0.0283783	0.185919	0.730677	not-significant	chr11	12879023	13001226	-	1.38342	0	2.39804	1.52845	2.00896	2.42123	6.54581	5.56532	4.81941	5.50665	4.89347	6.33625	6.02523	0	0	6.02323	0	0	0	0	not_annotated	-	intergenic-intergenic	not_annotated	hsa_circ_0021313	K562	NR_038904	Salzman2013
chr3:32651652-32737796:+	2.57627	-1.55669	0.710358	-2.19141	0.0284219	0.186047	0.730377	not-significant	chr3	32651652	32737796	+	4.4461	0	4.71072	4.2621	3.73245	4.07219	5.02012	3.72984	6.33626	0	3.98319	3.91348	6.02523	0	3.27781	3.74305	3.16051	0	0	3.26749	not_annotated	+	intergenic-intergenic	not_annotated	hsa_circ_0064690	K562, Gm12878	NM_015442	Salzman2013
chr20:56468713-56518894:+	2.16786	1.58721	0.724743	2.19003	0.0285218	0.186387	0.729583	not-significant	chr20	56468713	56518894	+	3.14274	5.12456	3.47748	2.76088	2.67587	3.16583	0	0	0	0	3.98319	3.91348	3.86396	0	5.05213	4.63742	4.00398	4.49936	4.67835	5.99667	RTF2	+	exon-exon	exon,gene,transcript,CDS	hsa_circ_0060957	Huvec	NM_016407	Salzman2013
chr3:152330511-152463758:+	5.65476	1.44826	0.661257	2.19016	0.0285127	0.186387	0.729583	not-significant	chr3	152330511	152463758	+	4.51044	0	5.40429	6.09764	5.26108	5.766	5.5759	3.72984	3.9135	0	0	3.07881	3.86396	3.33737	5.82262	7.06429	5.68239	7.19598	3.78128	4.65311	MBNL1	+	intron-intron	gene,transcript	hsa_circ_0007630	Hs68_RNase, Hs68_control, K562, Helas3, Ag04450, A549	NM_207293	Jeck2013, Salzman2013
chr12:109661369-109662799:-	1.7791	-3.46445	1.58444	-2.18654	0.0287759	0.187889	0.726098	not-significant	chr12	109661369	109662799	-	0	0	0	0	0	0	6.28887	3.72984	3.9135	0	6.41372	3.07881	4.76665	0	0	0	0	3.97368	0	0	not_annotated	-	intergenic-intergenic	not_annotated	novel
chr12:107026541-107076362:-	1.86253	-3.11752	1.42614	-2.18598	0.0288168	0.187938	0.725985	not-significant	chr12	107026541	107076362	-	1.38342	0	0	2.07936	0	1.62946	6.28887	5.16998	5.37091	0	6.15736	0	0	4.19839	0	0	0	0	0	0	CRY1	-	intron-intron	gene,transcript	novel
chr5:146830194-146874083:-	2.0578	-2.96034	1.35436	-2.18578	0.0288317	0.187938	0.725985	not-significant	chr5	146830194	146874083	-	0	0	2.02176	0	0	0	5.02012	0	3.9135	6.4751	5.84535	4.8194	4.76665	0	0	3.74305	4.00398	0	0	0	PPP2R2B	-	intron-intron	gene,transcript	novel
chr11:86442821-86559823:-	3.29737	-1.87655	0.859437	-2.18347	0.0290015	0.18857	0.724527	not-significant	chr11	86442821	86559823	-	3.14274	4.20185	3.75071	3.55659	3.45977	2.6058	6.76383	0	0	6.21846	0	6.08024	6.02523	3.33737	4.66484	0	3.16051	4.49936	0	0	ME3	-	exon-exon	transcript,gene,exon,CDS	hsa_circ_0023960	Helas3	NM_001161586	Salzman2013
chr5:6599778-6631977:-	3.35478	1.48401	0.679552	2.1838	0.0289766	0.18857	0.724527	not-significant	chr5	6599778	6631977	-	4.07238	0	3.47748	5.08692	3.73245	4.58042	4.10282	0	0	4.95226	5.44661	0	0	5.42659	5.60854	6.02323	4.00398	6.14686	4.67835	0	NSUN2	-	exon-exon	UTR,exon,gene,transcript,CDS	hsa_circ_0001466	cd_19, Hs68_RNase, Hs68_control	NM_001193455	Jeck2013, Memczak2013
chr9:125467972-125691613:-	8.91338	-1.03078	0.472019	-2.18378	0.0289788	0.18857	0.724527	not-significant	chr9	125467972	125691613	-	5.41467	5.12456	5.44308	4.97829	5.07885	4.6226	7.12053	6.13019	5.76878	6.21846	6.98747	6.08024	7.26247	5.12091	5.05213	5.89009	4.91552	4.49936	0	6.78477	MAPKAP1	-	exon-exon	transcript,gene,exon,CDS	hsa_circ_0088597	Hepg2	NM_001006617	Salzman2013
chr1:222715145-222734479:+	2.57918	1.96246	0.89922	2.1824	0.0290799	0.188575	0.724517	not-significant	chr1	222715145	222734479	+	4.37874	0	3.47748	4.86079	4.48644	4.44591	0	0	0	0	0	0	0	6.245	5.60854	3.74305	5.21876	5.18621	5.22648	0	BROX	+	exon-exon	transcript,gene,exon,CDS	hsa_circ_0016540	K562	NM_144695	Salzman2013
chr2:216113016-216206226:+	7.99029	1.42416	0.652644	2.18214	0.0290992	0.188575	0.724517	not-significant	chr2	216113016	216206226	+	5.0324	6.39701	5.19293	4.2621	4.48644	3.9447	0	0	3.9135	4.03865	3.98319	5.12138	6.85364	6.6506	6.45631	6.55005	4.00398	7.70468	4.67835	6.97417	XRCC5	+	exon-exon	UTR,transcript,gene,exon,CDS	hsa_circ_0058161	K562, H1hesc, Gm12878, Bj, Ag04450	NM_021141	Salzman2013
chr6:87178245-87245644:+	22.5245	1.39232	0.637915	2.1826	0.0290651	0.188575	0.724517	not-significant	chr6	87178245	87245644	+	7.55099	7.22985	7.89066	9.23878	7.35229	7.99415	4.10282	4.62325	3.9135	4.95226	0	6.55359	3.86396	6.86893	7.56408	6.63572	8.03874	7.79692	7.66512	5.81036	ZNF292	+	intron-exon	exon,gene,transcript,CDS	hsa_circ_0077261	K562	NM_015021	Salzman2013
chr8:94797417-94876489:-	2.91887	-3.46273	1.58627	-2.18293	0.0290406	0.188575	0.724517	not-significant	chr8	94797417	94876489	-	0	0	0	0	0	0	5.02012	0	5.76878	4.03865	7.51102	3.07881	6.02523	0	3.27781	0	4.53085	0	0	0	not_annotated	-	intergenic-intergenic	not_annotated	novel
chr1:94638485-94770313:+	3.46695	-4.09637	1.8806	-2.17823	0.0293893	0.18898	0.723585	not-significant	chr1	94638485	94770313	+	0	0	0	0	0	0	0	6.70152	6.74244	7.67899	3.98319	0	0	0	4.13314	0	0	0	0	3.26749	not_annotated	+	intergenic-intergenic	not_annotated	novel
chr13:113334429-113363910:-	1.93703	-3.55998	1.63557	-2.17659	0.0295108	0.18898	0.723585	not-significant	chr13	113334429	113363910	-	2.76853	0	0	3.21424	0	0	4.10282	6.53502	6.74244	0	3.98319	0	3.86396	0	0	0	0	0	0	0	AL136221.1,GRTP1	-	intron-intron	gene,transcript	hsa_circ_0031008	H1hesc	NM_024719	Salzman2013
chr13:113585774-113640375:-	2.26038	-3.47313	1.59537	-2.17701	0.0294799	0.18898	0.723585	not-significant	chr13	113585774	113640375	-	0	0	0	0	0	0	6.54581	4.62325	0	6.21846	5.84535	4.43672	3.86396	0	0	4.25885	0	0	0	0	not_annotated	-	intergenic-intergenic	not_annotated	novel
chr15:49957938-50165561:-	4.38803	-1.58718	0.729211	-2.17657	0.0295126	0.18898	0.723585	not-significant	chr15	49957938	50165561	-	4.98795	0	5.09886	4.2621	4.15847	3.16583	5.5759	5.16998	3.9135	6.6929	5.84535	0	6.6868	5.42659	3.27781	4.9368	0	0	5.22648	0	ATP8B4	-	intron-exon	UTR,exon,gene,transcript,CDS	hsa_circ_0035197	Hepg2, Helas3	NM_024837	Salzman2013
chr2:134816214-134901895:-	1.53954	-2.29977	1.05535	-2.17914	0.0293212	0.18898	0.723585	not-significant	chr2	134816214	134901895	-	1.38342	0	2.69138	2.07936	2.67587	2.20721	5.02012	0	4.81941	0	6.41372	4.43672	0	4.19839	0	0	3.16051	0	0	0	CCNT2-AS1	-	intron-exon	exon,gene,transcript	novel
chr20:23449967-23458677:-	2.37603	-3.53491	1.62396	-2.17672	0.0295011	0.18898	0.723585	not-significant	chr20	23449967	23458677	-	0	0	0	0	0	0	6.95318	5.56532	5.76878	0	5.44661	0	4.76665	0	0	2.92612	4.00398	0	0	0	CST11,RF00019	-	intergenic-intergenic	not_annotated	novel
chr21:46636896-46664907:+	7.86464	2.01909	0.926994	2.17811	0.0293978	0.18898	0.723585	not-significant	chr21	46636896	46664907	+	4.07238	8.69148	4.26686	4.66433	4.3318	4.34868	0	5.87524	0	0	0	5.9329	4.76665	4.19839	0	7.34426	5.68239	0	5.22648	6.78477	PRMT2	+	exon-exon	UTR,exon,gene,transcript,CDS	hsa_circ_0062129	Ag04450	NM_001242865	Salzman2013
chr3:17185109-17428519:+	2.22202	-3.82382	1.75625	-2.17726	0.0294611	0.18898	0.723585	not-significant	chr3	17185109	17428519	+	0	0	0	0	0	0	0	0	3.9135	6.21846	6.15736	3.07881	6.85364	0	0	3.74305	0	0	0	0	AC090644.1	+	intron-intron	gene,transcript	novel
chr3:97226264-97310450:+	2.45522	-3.28676	1.51002	-2.17663	0.0295081	0.18898	0.723585	not-significant	chr3	97226264	97310450	+	0	0	0	2.07936	0	1.62946	7.27048	3.72984	0	4.95226	6.41372	4.43672	0	0	0	4.25885	0	0	0	0	EPHA6	+	exon-exon	transcript,gene,exon,CDS	novel
chr3:140090403-140179436:+	3.01897	-3.89433	1.7858	-2.18072	0.0292043	0.18898	0.723585	not-significant	chr3	140090403	140179436	+	0	0	3.13876	0	0	0	5.02012	5.56532	0	7.57315	6.63133	0	0	0	0	0	4.53085	0	0	0	CLSTN2	+	intron-exon	exon,gene,transcript,CDS	novel
chr4:4611494-4709599:-	2.37669	-3.90708	1.7926	-2.17956	0.0292899	0.18898	0.723585	not-significant	chr4	4611494	4709599	-	0	0	0	0	0	0	4.10282	4.62325	3.9135	7.04931	6.82036	0	0	0	0	0	4.00398	0	0	0	not_annotated	-	intergenic-intergenic	not_annotated	novel
chr4:173195595-173248440:+	1.85512	-2.84672	1.30582	-2.18002	0.0292559	0.18898	0.723585	not-significant	chr4	173195595	173248440	+	3.68213	0	2.69138	4.06325	2.67587	1.95129	0	7.10967	0	4.03865	3.98319	0	5.31693	0	0	0	0	0	0	0	GALNT7	+	intron-exon	exon,gene,transcript,CDS	hsa_circ_0001458	HEK293, cd_19, cd_34, neutr, Hs68_RNase, Hs68_control	NM_017423	Jeck2013, Memczak2013
chr4:186106948-186183550:+	5.14407	1.30525	0.599302	2.17794	0.0294104	0.18898	0.723585	not-significant	chr4	186106948	186183550	+	3.56526	0	4.08209	4.43672	3.73245	5.40484	5.02012	5.16998	4.81941	0	4.89347	5.12138	3.86396	5.67863	7.23103	3.74305	6.65443	3.97368	5.22648	5.59635	FAM149A	+	intron-intron	gene,transcript	novel
chr8:17265771-17302423:+	3.57692	1.75052	0.80334	2.17906	0.0293274	0.18898	0.723585	not-significant	chr8	17265771	17302423	+	4.37874	5.68234	4.71072	6.07146	4.48644	5.33053	0	0	0	0	0	0	4.76665	4.73238	6.57913	0	4.00398	3.97368	3.78128	5.99667	VPS37A	+	exon-exon	UTR,exon,stop_codon,CDS,gene,transcript	hsa_circ_0083425	H1hesc, Bj	NM_152415	Salzman2013
chr8:37765526-37766355:+	7.98062	1.349	0.619837	2.17638	0.0295266	0.18898	0.723585	not-significant	chr8	37765526	37766355	+	5.89553	7.95915	6.10623	5.49433	5.56823	6.43147	0	3.72984	0	0	0	5.12138	5.31693	5.42659	5.35703	5.89009	7.01068	5.4363	5.93295	5.34494	PLPBP	+	exon-exon	UTR,transcript,gene,exon,CDS	hsa_circ_0083930	K562, Hepg2, Helas3, H1hesc, Gm12878, Bj, Ag04450	NM_007198	Salzman2013
chr19:27689537-27770267:+	24.639	-3.0554	1.40543	-2.17399	0.0297056	0.189813	0.721674	not-significant	chr19	27689537	27770267	+	0	0	0	0	0	0	9.48841	8.86747	5.37091	9.32146	9.68088	6.21392	6.49811	6.76389	6.79724	4.9368	5.46914	0	0	5.81036	not_annotated	+	intergenic-intergenic	not_annotated	novel
chr7:149066914-149121341:-	1.94875	-2.1962	1.01013	-2.17419	0.0296912	0.189813	0.721674	not-significant	chr7	149066914	149121341	-	3.98434	4.20185	4.17745	4.2621	3.73245	2.76837	5.02012	0	6.33626	0	5.84535	3.07881	0	0	0	0	0	0	0	0	ZNF425,ZNF786	-	intergenic-intron	gene,transcript,not_annotated	hsa_circ_0001767	cd_19	NM_001001661	Memczak2013
chr2:235880281-236049281:+	6.56187	-1.22177	0.562156	-2.17337	0.0297524	0.189956	0.721347	not-significant	chr2	235880281	236049281	+	4.79496	4.20185	4.71072	3.00586	4.87018	4.81673	7.64469	6.70152	5.76878	5.90604	5.44661	5.3709	5.31693	5.12091	4.66484	6.02323	5.46914	3.97368	0	4.12181	AGAP1	+	intron-exon	UTR,exon,gene,transcript,CDS	hsa_circ_0058810	H1hesc	NM_001037131	Salzman2013
chr17:2414395-2502331:+	1.50418	-3.61986	1.66694	-2.17155	0.0298895	0.19028	0.720606	not-significant	chr17	2414395	2502331	+	0	0	0	0	0	0	0	6.53502	3.9135	4.03865	5.84535	3.91348	0	0	0	0	3.16051	0	0	0	not_annotated	+	intergenic-intergenic	not_annotated	novel
chr19:37133685-37247981:+	2.47978	-2.22872	1.02605	-2.17213	0.0298461	0.19028	0.720606	not-significant	chr19	37133685	37247981	+	2.253	0	2.02176	3.00586	0	1.18117	5.5759	3.72984	5.37091	4.95226	6.63133	5.3709	0	4.19839	4.13314	0	0	3.97368	0	0	not_annotated	+	intergenic-intergenic	not_annotated	novel
chr5:132469391-132474394:+	1.82039	2.99932	1.38118	2.17156	0.0298886	0.19028	0.720606	not-significant	chr5	132469391	132474394	+	0	0	0	0	2.00896	2.20721	0	0	4.81941	0	0	0	0	0	3.27781	5.39581	4.91552	6.62075	0	5.04018	C5orf56,AC116366.3	+	intron-intron	gene,transcript	hsa_circ_0073876	Bj	NR_045116	Salzman2013
chr7:7056361-7075369:+	11.6477	-2.87504	1.32405	-2.1714	0.0299012	0.19028	0.720606	not-significant	chr7	7056361	7075369	+	1.89343	0	0	0	0	0	7.12053	7.22355	7.63679	8.5093	8.80119	5.12138	0	6.39324	5.05213	4.63742	4.91552	0	0	4.12181	not_annotated	+	intergenic-intergenic	not_annotated	novel
chr1:216817655-216959685:-	5.26305	-2.02136	0.93114	-2.17084	0.0299433	0.190341	0.720469	not-significant	chr1	216817655	216959685	-	4.84569	0	5.14666	0	5.9329	1.95129	4.10282	0	3.9135	6.6929	6.63133	6.98613	6.02523	0	0	3.74305	4.53085	0	6.59344	4.12181	ESRRG	-	intron-intron	gene,transcript	novel
chr2:178530400-178644501:-	3.95846	-3.00755	1.38557	-2.17062	0.0299596	0.190341	0.720469	not-significant	chr2	178530400	178644501	-	0	0	1.48329	2.46279	0	2.42123	5.97601	0	4.81941	7.86988	6.82036	3.91348	3.86396	0	0	0	0	0	0	5.59635	TTN	-	exon-exon	transcript,gene,exon,CDS	hsa_circ_0057220	Gm12878	NM_133378	Salzman2013
chr19:1031071-1036562:+	2.74865	2.32578	1.07181	2.16996	0.03001	0.190474	0.720163	not-significant	chr19	1031071	1036562	+	1.38342	4.20185	0	4.16612	0	2.76837	0	0	4.81941	0	0	5.12138	0	5.12091	6.17399	0	3.16051	3.97368	6.59344	5.34494	CNN2	+	exon-exon	UTR,exon,gene,transcript,CDS	hsa_circ_0048139	K562, Hepg2, Gm12878, Bj, Ag04450, Sknshra	NM_004368	Salzman2013
chr4:76710156-76779050:+	2.28531	-2.49922	1.15188	-2.1697	0.0300298	0.190474	0.720163	not-significant	chr4	76710156	76779050	+	2.5351	0	2.93295	0	4.62604	2.6058	4.10282	5.87524	0	4.03865	6.82036	4.8194	0	0	0	5.18451	0	0	0	0	SHROOM3	+	exon-exon	transcript,gene,exon,CDS	hsa_circ_0070049	Hmec, Helas3, H1hesc, Bj, Ag04450, Nhek, Sknshra	NM_020859	Salzman2013
chr4:40466577-40630093:+	2.79839	-3.16374	1.459	-2.16842	0.0301265	0.190932	0.71912	not-significant	chr4	40466577	40630093	+	0	0	0	0	0	0	6.95318	3.72984	3.9135	4.03865	6.63133	4.43672	5.71415	0	4.13314	4.25885	0	0	0	0	not_annotated	+	intergenic-intergenic	not_annotated	novel
chr17:82235983-82239478:+	1.53527	3.37656	1.55752	2.1679	0.0301661	0.191027	0.718905	not-significant	chr17	82235983	82239478	+	0	0	0	4.2621	0	2.42123	0	3.72984	0	0	0	0	0	6.07976	0	2.92612	0	0	6.59344	0	SLC16A3,MIR6787	+	exon-exon	UTR,transcript,gene,exon,CDS	hsa_circ_0006516	Hs68_RNase, Hs68_control, Helas3	NM_001206950	Jeck2013, Salzman2013
chr11:108223504-108354874:+	14.0445	1.26284	0.582794	2.16687	0.0302448	0.19137	0.718127	not-significant	chr11	108223504	108354874	+	6.17853	6.39701	6.32962	7.20261	6.53798	7.07904	0	3.72984	0	7.67899	0	5.76876	3.86396	6.52765	7.67839	6.25749	7.22989	6.80976	7.89746	6.16164	ATM	+	exon-exon	UTR,transcript,gene,exon,CDS	hsa_circ_0024193	H1hesc, Ag04450	NM_000051	Salzman2013
chr1:44195519-44352925:+	7.37863	-2.59618	1.1986	-2.16601	0.0303106	0.191474	0.717889	not-significant	chr1	44195519	44352925	+	0	5.12456	1.48329	0	0	0	7.64469	5.16998	3.9135	6.88208	8.60947	4.8194	5.31693	0	4.13314	5.58005	4.00398	4.49936	0	3.26749	not_annotated	+	intergenic-intergenic	not_annotated	hsa_circ_0012136	Ag04450	NM_019100	Salzman2013
chr16:2553428-2677829:-	10.2928	-1.77303	0.818519	-2.16614	0.0303007	0.191474	0.717889	not-significant	chr16	2553428	2677829	-	2.76853	6.0835	2.93295	3.39573	3.73245	3.04548	7.53041	7.42744	3.9135	5.90604	8.55728	5.76876	7.26247	4.19839	5.60854	0	6.03263	5.4363	0	5.81036	AC093525.9,AC093525.3,PDPK2P,AC093525.6,AC093525.7,AC093525.4,AC141586.3,AC141586.2,AC141586.4	-	intergenic-intergenic	not_annotated	hsa_circ_0007274	Hs68_RNase, Hs68_control	None	Jeck2013
chr7:5900284-5930755:+	6.25869	1.43957	0.664794	2.16544	0.0303542	0.191594	0.717619	not-significant	chr7	5900284	5930755	+	4.94207	7.51588	5.14666	5.81158	4.97829	5.40484	5.5759	0	3.9135	0	0	5.58351	0	3.33737	6.45631	5.58005	4.53085	3.13311	5.93295	6.78477	CCZ1	+	exon-exon	UTR,transcript,gene,exon,CDS	hsa_circ_0079301	Hepg2	NM_015622	Salzman2013
chr15:82345187-82523786:-	2.54636	-2.72021	1.25771	-2.16283	0.0305541	0.192699	0.71512	not-significant	chr15	82345187	82523786	-	1.38342	5.68234	1.48329	2.07936	0	2.20721	4.10282	5.56532	5.37091	7.19915	0	4.43672	0	0	0	0	3.16051	0	0	0	AC243919.1,GOLGA6L10	-	exon-intergenic	not_annotated,transcript,gene,exon,CDS	hsa_circ_0036569	Sknshra	NR_033936	Salzman2013
chr6:6362183-6501620:-	2.91733	-2.42379	1.12098	-2.1622	0.0306028	0.19285	0.714781	not-significant	chr6	6362183	6501620	-	4.07238	0	2.39804	0	3.96126	0	6.28887	4.62325	0	5.50665	5.84535	0	6.49811	0	0	0	4.53085	3.97368	0	4.65311	LY86-AS1	-	exon-exon	transcript,gene,exon	hsa_circ_0075544	Gm12878	NR_026970	Salzman2013
chr12:39386026-39437745:-	1.58098	-3.49306	1.61711	-2.16006	0.030768	0.193577	0.713146	not-significant	chr12	39386026	39437745	-	3.14274	0	0	0	2.67587	1.62946	0	6.13019	0	6.88208	0	0	0	0	0	0	3.16051	0	0	0	KIF21A	-	intron-intron	gene,transcript	novel
chr9:40816640-40903276:+	2.28819	-3.47204	1.60717	-2.16034	0.0307462	0.193577	0.713146	not-significant	chr9	40816640	40903276	+	0	0	0	0	0	0	0	5.87524	5.37091	5.50665	6.41372	0	5.71415	0	0	0	4.00398	0	0	3.26749	AL353626.2	+	intergenic-intergenic	not_annotated	novel
chr7:57216532-57220960:+	2.57107	-3.2605	1.51034	-2.15878	0.0308673	0.194045	0.712098	not-significant	chr7	57216532	57220960	+	0	0	0	0	0	0	5.02012	5.16998	4.81941	7.04931	4.89347	4.8194	4.76665	0	5.05213	0	0	0	0	0	not_annotated	+	intergenic-intergenic	not_annotated	novel
chr7:129456392-129473213:+	1.50115	-2.88603	1.33722	-2.15823	0.0309097	0.194154	0.711854	not-significant	chr7	129456392	129473213	+	0	0	2.02176	2.07936	2.00896	0	6.54581	0	5.76878	4.03865	0	0	3.86396	0	3.27781	0	0	0	0	3.26749	STRIP2	+	intron-intron	gene,transcript	hsa_circ_0082294	K562	NM_020704	Salzman2013
chr11:14771937-14885917:-	2.04758	-2.22223	1.03005	-2.1574	0.0309748	0.194211	0.711726	not-significant	chr11	14771937	14885917	-	2.76853	0	3.13876	2.76088	0	2.91381	4.10282	0	4.81941	5.90604	3.98319	0	6.6868	0	3.27781	2.92612	0	3.97368	0	0	not_annotated	-	intergenic-intergenic	not_annotated	novel
chr14:77884083-77914528:+	1.58044	-3.62231	1.67958	-2.15667	0.0310315	0.194211	0.711726	not-significant	chr14	77884083	77914528	+	1.38342	4.20185	1.48329	0	0	0	0	0	0	0	6.41372	4.8194	6.28097	0	0	0	0	0	0	0	ADCK1	+	intron-intron	gene,transcript	novel
chr19:49512685-49526309:+	1.88165	2.89937	1.3445	2.15646	0.0310476	0.194211	0.711726	not-significant	chr19	49512685	49526309	+	3.14274	6.65439	2.93295	1.52845	0	1.18117	0	0	0	0	0	0	0	0	3.27781	4.9368	0	5.99931	0	5.04018	FCGRT	+	exon-exon	UTR,transcript,gene,exon,CDS	novel
chr20:1118751-1167301:+	1.93255	2.56178	1.1881	2.15619	0.0310687	0.194211	0.711726	not-significant	chr20	1118751	1167301	+	0	4.20185	2.39804	2.46279	0	2.91381	0	0	3.9135	0	4.89347	0	0	6.76389	5.05213	5.18451	0	3.13311	0	0	PSMF1,ACTG1P3	+	exon-exon	UTR,transcript,gene,exon,CDS	hsa_circ_0059175	Nhek, K562, Hepg2, Gm12878, Bj	NM_006814	Salzman2013
chr5:172117481-172188030:-	2.00257	2.87259	1.33178	2.15695	0.0310092	0.194211	0.711726	not-significant	chr5	172117481	172188030	-	0	0	1.48329	2.07936	0	1.18117	0	4.62325	0	0	0	3.07881	0	6.76389	0	5.58005	0	5.4363	0	5.04018	STK10	-	exon-exon	transcript,gene,exon,CDS	hsa_circ_0075040	Gm12878, Ag04450	NM_005990	Salzman2013
chr6:56101472-56156949:-	1.55648	-2.36921	1.09798	-2.15779	0.0309443	0.194211	0.711726	not-significant	chr6	56101472	56156949	-	2.5351	0	2.39804	2.46279	2.00896	2.76837	0	0	0	6.4751	5.44661	3.91348	4.76665	0	0	0	0	0	0	4.12181	COL21A1	-	exon-exon	transcript,gene,exon,CDS	hsa_circ_0076808	Nhlf	NM_030820	Salzman2013
chrX:154341976-154390381:-	18.4808	1.53411	0.711797	2.15527	0.0311409	0.194505	0.711068	not-significant	chrX	154341976	154390381	-	3.29803	9.43712	4.43053	6.09764	5.7003	4.53697	5.02012	7.90809	3.9135	5.50665	3.98319	7.48637	3.86396	5.8931	7.23103	7.06429	6.65443	7.50034	5.22648	8.45123	FLNA	-	intergenic-intergenic	not_annotated	hsa_circ_0091830	Hsmm, Hepg2, Helas3, Ag04450, Nhek, Nhlf	NM_001110556	Salzman2013
chr6:87348812-87398377:+	2.00893	-2.94928	1.36931	-2.15384	0.0312528	0.195013	0.709936	not-significant	chr6	87348812	87398377	+	3.56526	0	3.31824	2.07936	4.75328	3.56509	7.53041	0	0	0	3.98319	0	0	0	0	0	3.16051	0	0	0	AL096817.1,C6orf163,SMIM8	+	exon-exon	UTR,transcript,gene,exon,CDS	novel
chr8:16437982-16685856:+	2.0852	-3.72556	1.72993	-2.15359	0.0312724	0.195013	0.709936	not-significant	chr8	16437982	16685856	+	0	0	0	0	0	0	5.02012	4.62325	0	7.33488	0	4.43672	4.76665	0	0	3.74305	0	0	0	0	not_annotated	+	intergenic-intergenic	not_annotated	novel
chr10:132607915-132752668:+	4.36541	-1.89187	0.879102	-2.15205	0.0313933	0.195454	0.708956	not-significant	chr10	132607915	132752668	+	2.5351	5.12456	3.13876	3.21424	2.00896	1.95129	5.02012	6.85077	5.37091	5.50665	6.98747	3.91348	6.02523	0	0	2.92612	5.21876	0	0	5.34494	INPP5A	+	exon-exon	exon,gene,transcript,CDS	hsa_circ_0020542	Nhek, K562, Helas3	NM_005539	Salzman2013
chr11:114063211-114187038:+	6.30852	-2.11086	0.980837	-2.1521	0.0313895	0.195454	0.708956	not-significant	chr11	114063211	114187038	+	4.37874	0	4.08209	0	2.67587	1.95129	5.97601	8.15771	4.81941	7.45893	4.89347	5.3709	3.86396	0	5.35703	3.74305	6.43676	3.97368	0	0	ZBTB16	+	exon-exon	UTR,transcript,gene,exon,CDS	novel
chr6:166852479-166956972:+	3.85067	-3.29473	1.53121	-2.15171	0.03142	0.195463	0.708935	not-significant	chr6	166852479	166956972	+	0	0	0	0	0	0	5.5759	0	3.9135	6.21846	8.05353	5.12138	4.76665	0	0	2.92612	3.16051	0	0	5.04018	not_annotated	+	intergenic-intergenic	not_annotated	novel
chr20:16404813-16528440:-	5.52632	-1.4066	0.653913	-2.15105	0.0314719	0.195629	0.708566	not-significant	chr20	16404813	16528440	-	4.98795	0	5.04942	3.39573	4.62604	3.64953	7.12053	0	6.33626	4.03865	6.15736	5.3709	6.6868	4.19839	6.00898	4.63742	5.68239	3.13311	3.78128	0	KIF16B	-	exon-exon	exon,gene,transcript,CDS	hsa_circ_0059486	Nhek, Helas3, Bj	NM_024704	Salzman2013
chr11:18394566-18407844:+	4.14488	1.95824	0.910527	2.15067	0.0315025	0.195663	0.708491	not-significant	chr11	18394566	18407844	+	1.89343	0	4.08209	5.60801	2.67587	4.18926	0	0	6.33626	0	0	3.91348	0	6.245	5.82262	3.74305	0	6.62075	6.76007	4.12181	LDHA	+	exon-exon	UTR,transcript,gene,exon,CDS	hsa_circ_0021446	Nhek	NM_005566	Salzman2013
chr11:72849755-73140127:+	2.20843	-3.03566	1.41366	-2.14738	0.0317632	0.197026	0.705475	not-significant	chr11	72849755	73140127	+	0	0	0	0	0	0	5.02012	5.56532	6.5536	5.50665	0	3.07881	5.31693	3.33737	0	0	4.00398	3.13311	0	0	not_annotated	+	intergenic-intergenic	not_annotated	novel
chr13:43484009-43572827:-	1.62468	-2.95335	1.3754	-2.14726	0.0317727	0.197026	0.705475	not-significant	chr13	43484009	43572827	-	2.96814	0	3.13876	3.55659	3.12189	1.62946	0	0	0	7.04931	5.44661	3.07881	0	0	0	0	0	0	0	0	ENOX1	-	exon-intron	UTR,transcript,gene,exon	hsa_circ_0030150	Ag04450	NM_001127615	Salzman2013
chr11:103926912-104163311:+	1.85787	-3.13152	1.459	-2.14635	0.0318453	0.197028	0.705471	not-significant	chr11	103926912	104163311	+	0	0	0	0	0	0	5.5759	5.16998	5.76878	5.90604	0	3.91348	3.86396	3.33737	0	0	0	0	0	4.12181	not_annotated	+	intergenic-intergenic	not_annotated	novel
chr16:70907372-71186918:-	6.14215	-1.54481	0.719756	-2.1463	0.0318491	0.197028	0.705471	not-significant	chr16	70907372	71186918	-	4.23372	0	5.09886	0	4.48644	5.05085	6.76383	6.53502	5.37091	7.19915	5.44661	5.12138	6.28097	4.19839	4.66484	5.74338	4.00398	0	0	5.81036	HYDIN	-	exon-exon	transcript,gene,exon,CDS	novel
chr9:41464507-41512383:-	1.48484	-3.48186	1.6222	-2.14638	0.0318423	0.197028	0.705471	not-significant	chr9	41464507	41512383	-	1.89343	0	3.75071	2.46279	2.00896	0	0	0	0	7.04931	5.44661	0	0	0	0	0	0	0	0	0	not_annotated	-	intergenic-intergenic	not_annotated	novel
chr2:112159536-112254075:-	2.2244	-2.71207	1.26382	-2.14593	0.0318782	0.197051	0.70542	not-significant	chr2	112159536	112254075	-	2.76853	0	1.48329	2.07936	0	0	5.02012	4.62325	0	5.90604	6.82036	4.8194	0	0	0	4.63742	3.16051	0	0	0	not_annotated	-	intergenic-intergenic	not_annotated	hsa_circ_0003072	Hs68_RNase, Hs68_control	NM_001164463	Jeck2013
chrX:37354813-37461678:-	2.17682	-3.77716	1.76065	-2.14532	0.0319274	0.197198	0.705097	not-significant	chrX	37354813	37461678	-	0	0	0	0	0	0	0	3.72984	6.08026	6.21846	6.82036	3.07881	0	0	0	0	0	3.97368	0	0	not_annotated	-	intergenic-intergenic	not_annotated	novel
chr10:26415597-26567252:-	2.42788	-3.7777	1.76142	-2.14469	0.0319773	0.19735	0.704762	not-significant	chr10	26415597	26567252	-	0	0	0	0	0	1.62946	5.97601	6.53502	0	6.88208	4.89347	0	0	4.19839	0	0	0	0	0	0	not_annotated	-	intergenic-intergenic	not_annotated	novel
chr3:16357932-16493880:+	6.60684	-3.60324	1.68094	-2.14359	0.0320657	0.197582	0.704253	not-significant	chr3	16357932	16493880	+	0	0	0	0	0	0	5.5759	7.32909	0	8.61975	4.89347	4.8194	7.13864	0	0	4.25885	0	0	0	5.59635	not_annotated	+	intergenic-intergenic	not_annotated	novel
chr5:9337626-9439192:-	2.91818	-2.45053	1.14316	-2.14365	0.0320609	0.197582	0.704253	not-significant	chr5	9337626	9439192	-	2.76853	0	3.31824	3.00586	4.48644	1.18117	6.28887	0	5.37091	7.45893	0	0	0	3.33737	0	4.63742	0	0	0	4.12181	SEMA5A	-	intron-exon	exon,gene,transcript,CDS	hsa_circ_0008329	Hs68_RNase, Hs68_control	NM_003966	Jeck2013
chr7:87650822-87816262:+	1.64455	-2.34236	1.09303	-2.14299	0.0321135	0.19772	0.70395	not-significant	chr7	87650822	87816262	+	4.51044	0	2.02176	1.52845	2.67587	1.62946	0	0	5.76878	4.03865	6.41372	0	0	3.33737	4.13314	0	0	0	0	3.26749	RUNDC3B	+	exon-exon	transcript,gene,exon,CDS	novel
chr20:33360351-33399869:-	2.69064	2.25375	1.052	2.14235	0.0321652	0.197881	0.703596	not-significant	chr20	33360351	33399869	-	4.51044	7.22985	2.93295	3.55659	3.96126	4.6226	0	0	0	0	0	0	0	0	4.66484	4.63742	3.16051	3.97368	5.93295	0	CDK5RAP1	-	exon-exon	transcript,gene,exon,CDS	hsa_circ_0059846	K562, H1hesc, Gm12878	NM_016408	Salzman2013
chr17:48910800-48928855:+	2.08112	-2.97254	1.38789	-2.14176	0.0322125	0.198015	0.703301	not-significant	chr17	48910800	48928855	+	3.14274	0	3.75071	4.16612	0	1.95129	0	5.16998	0	6.6929	6.41372	3.91348	0	0	0	0	0	0	0	0	UBE2Z	+	exon-exon	UTR,transcript,gene,exon	hsa_circ_0044372	H1hesc, A549	NM_023079	Salzman2013
chr8:15613471-15748465:+	2.95707	-1.79922	0.840205	-2.14141	0.0322412	0.198035	0.703258	not-significant	chr8	15613471	15748465	+	2.76853	0	2.93295	3.70108	3.45977	4.13192	6.28887	5.16998	6.5536	4.95226	4.89347	3.07881	4.76665	5.12091	0	3.74305	0	0	0	0	TUSC3	+	intron-exon	exon,gene,transcript,CDS	hsa_circ_0083388	Bj	NM_006765	Salzman2013
chr1:220551106-220662055:+	2.54693	-1.60301	0.748983	-2.14026	0.0323341	0.198448	0.702352	not-significant	chr1	220551106	220662055	+	3.98434	0	2.69138	3.70108	3.96126	2.76837	0	0	4.81941	5.90604	6.41372	5.12138	4.76665	0	0	3.74305	4.00398	3.97368	0	4.12181	MARK1	+	intron-exon	exon,gene,transcript,CDS	hsa_circ_0016518	Nhek	NM_018650	Salzman2013
chr1:76290879-76412417:-	1.94824	-3.62609	1.69469	-2.13967	0.0323813	0.198582	0.702061	not-significant	chr1	76290879	76412417	-	0	0	0	0	0	0	0	5.56532	4.81941	5.90604	6.63133	3.91348	0	0	0	3.74305	0	0	0	0	not_annotated	-	intergenic-intergenic	not_annotated	novel
chr6:23998591-24134584:-	2.41705	-3.18328	1.48821	-2.13901	0.0324351	0.198754	0.701684	not-significant	chr6	23998591	24134584	-	2.253	0	1.48329	0	2.00896	0	0	7.10967	0	5.50665	5.84535	5.3709	0	0	0	0	0	0	0	5.04018	not_annotated	-	intergenic-intergenic	not_annotated	novel
chr12:53507021-53588379:-	3.80389	-2.1078	0.985945	-2.13785	0.0325292	0.199174	0.700767	not-significant	chr12	53507021	53588379	-	2.76853	6.0835	3.75071	2.46279	3.45977	3.72924	6.76383	7.22355	0	5.90604	0	3.91348	5.31693	0	0	2.92612	0	0	0	4.12181	ATF7-NPFF,ATF7,NPFF	-	exon-exon	exon,gene,transcript,CDS	hsa_circ_0026668	Hepg2	NM_006856	Salzman2013
chr19:40236075-40285342:+	2.35385	-3.51604	1.64495	-2.13747	0.0325596	0.199203	0.700704	not-significant	chr19	40236075	40285342	+	0	0	0	0	0	0	5.97601	3.72984	0	0	6.41372	3.91348	6.85364	0	4.13314	2.92612	0	0	0	0	not_annotated	+	intergenic-intergenic	not_annotated	novel
chr17:45061344-45108995:+	2.65674	1.67454	0.783615	2.13694	0.0326026	0.199309	0.700472	not-significant	chr17	45061344	45108995	+	3.43793	6.87272	3.86991	5.03363	3.45977	3.80473	0	4.62325	0	0	0	3.91348	0	3.33737	4.66484	4.63742	0	5.64934	0	4.12181	RF00019,NMT1	+	exon-exon	UTR,transcript,gene,exon,CDS	hsa_circ_0044141	K562, Ag04450, A549	NM_021079	Salzman2013
chr7:24798695-24977591:+	4.54631	-3.43009	1.60579	-2.13607	0.0326737	0.199587	0.699868	not-significant	chr7	24798695	24977591	+	0	0	0	0	0	0	5.02012	6.53502	4.81941	4.95226	7.89433	5.76876	6.28097	0	0	5.58005	0	0	0	0	not_annotated	+	intergenic-intergenic	not_annotated	novel
chr12:3673446-3863957:+	4.34648	-3.00118	1.4053	-2.13561	0.0327109	0.199657	0.699715	not-significant	chr12	3673446	3863957	+	0	0	0	0	0	0	5.97601	6.98602	4.81941	6.88208	6.15736	3.91348	6.49811	3.33737	5.60854	0	0	3.13311	0	0	not_annotated	+	intergenic-intergenic	not_annotated	novel
chr12:62477834-62592948:+	4.67362	1.35746	0.635855	2.13486	0.0327728	0.199721	0.699575	not-significant	chr12	62477834	62592948	+	4.94207	0	5.09886	4.79824	4.97829	4.66358	0	0	3.9135	0	0	4.8194	3.86396	5.67863	5.60854	6.71658	4.00398	5.4363	6.59344	5.99667	MON2	+	intron-exon	UTR,exon,gene,transcript,CDS	hsa_circ_0027363	Nhek, Gm12878	NM_015026	Salzman2013
[truncated: 11,027 more rows]

## Sheet: DE circRNA
circID	baseMean	log2FoldChange	lfcSE	stat	P value	Adjusted Pvalue	-Log10(PValue)	group	Chr	Start	End	Strand	SRR8375635	SRR8375636	SRR8375637	SRR8375638	SRR8375639	SRR8375640	SRR6439741	SRR6439742	SRR6439743	SRR6439744	SRR6439745	SRR6439746	SRR6439747	SRR6439748	SRR6439749	SRR6439750	SRR6439751	SRR6439752	SRR6439753	SRR6439754	Gene	Strand	Start.End.Region	OverallRegion	Anno.circBase	Anno.samples	Anno.best.transcript	Anno.circRNA.study
[truncated: 243 more rows]
