# Supplementary material for: circPLIN2 promotes clear cell renal cell carcinoma progression by binding IGF2BP proteins and miR-199a-3p
Source: Cell Death Dis. 2022 Dec 9;13(12):1030. doi: 10.1038/s41419-022-05488-z (PMC9734136; doi:10.1038/s41419-022-05488-z)
Supplement: Supplementary file 3 — Supplementary Table 3 [file 41419_2022_5488_MOESM3_ESM.xlsx]

## Sheet: Sheet1
12 proteins screened out (Unique peptides ≥2 both in LC-MS 1 and LC-MS 2)
GENE_Name	MW(KDa)	Location
BUB3	37.1	nucleus
COPA	138.3	cytoplasm, colgi apparatus, extracellular
EIF3B	92.4	cytoplasm
HK1	102.4	cytoplasm, mitochondrion
IGF2BP1	63.4	cytoplasm, nucleus
IGF2BP2	66.1	cytoplasm, nucleus
IGF2BP3	63.7	cytoplasm, nucleus
MARS1	101.1	cytoplasm, nucleus
PRMT1	42.4	cytoplasm, nucleus
RPL5	34.3	cytoplasm, nucleus
TARS1	83.4	cytoplasm
UQCRC1	52.6	mitochondrion
