# Supplementary material for: circPLIN2 promotes clear cell renal cell carcinoma progression by binding IGF2BP proteins and miR-199a-3p
Source: Cell Death Dis. 2022 Dec 9;13(12):1030. doi: 10.1038/s41419-022-05488-z (PMC9734136; doi:10.1038/s41419-022-05488-z)
Supplement: Supplementary file 4 — Supplementary Table 4 [file 41419_2022_5488_MOESM4_ESM.xlsx]

## Sheet: Sheet1
PCR primers	Forward primer (5'-3')	Reverse primer (5'-3')	Amplicon Size (bp)
GAPDH	GGAGCGAGATCCCTCCAAAAT	GGCTGTTGTCATACTTCTCATGG	197
circPLIN2	GCGTAGAAAATGCACTCACC	CAGTCTCTCCTCAATCCTGTC	128
PLIN2	ATGGCATCCGTTGCAGTTGAT	GGACATGAGGTCATACGTGGAG	90
RT-qPCR primers	Forward primer (5'-3')	Reverse primer (5'-3')
GAPDH	GGAGCGAGATCCCTCCAAAAT	GGCTGTTGTCATACTTCTCATGG
circPLIN2	GCGTAGAAAATGCACTCACC	CAGTCTCTCCTCAATCCTGTC
PLIN2	ATGGCATCCGTTGCAGTTGAT	GGACATGAGGTCATACGTGGAG
c-Myc	TTCGGGTAGTGGAAAACCAG	AGTAGAAATACGGCTGCACC
MARCKSL1	GCTAGTGCAGCCTCAGAAG	TTTGCAGCTTAGAGATCACCC
FSCN1	AAAGTGTGCCTTCCGTACC	CCACTCGATGTCAAAGTAGCAG
TK1	ACACATGACCGGAACACC	CAGAACTCCACGATGTCAGG
ZEB1	TTACACCTTTGCATACAGAACCC	TTTACGATTACACCCAGACTGC
AEBP2	CCTTTCAAGTGTGTTGTTGGTG	GTAATGAGCGTCGTCTTTTGTTC
CITED2	CCTAATGGGCGAGCACATACA	GGGGTAGGGGTGATGGTTGA
MEIS2	GAGACCACGATGATGCAACCT	ACTGTTGTCTAAACCATCCCCTT
RUNX1	CTGCCCATCGCTTTCAAGGT	GCCGAGTAGTTTTCATCATTGCC
ZHX1	GCAGGCGAAAATCAACAACAC	TAAGCACAGGAGGACCTTCAT
ZHX2	AAAGTACGACTCCCTATCCGAC	GGTTGGTGGTTTCGATGGACT
U6	GCTTCGGCAGCACATATACTAAAAT	CGCTTCACGAATTTGCGTGTCAT
Plasmid construction primers	Forward primer (5'-3')	Reverse primer (5'-3')
circPLIN2 (overexpression plasmid)	atctgttcaattaacgaattcTGAAATATGCTATCTTACAGTTGCAGTTGCCAATACCTATGC	tcatcccaaattagtggatccTCAAGAAAAAATATATTCACCTAGTTCTTCCTCAGTGAGAGGGAG
IGF2BP1-WT	CGAGCTCAAGCTTCGAATTCATGAACAAGCTTTAC	TATCTAGATCCGGTGGATCCTCACTTCCTCCGTGCCTGGGCCTGG
IGF2BP1-Del-RRM domian 1-2	CGAGCTCAAGCTTCGAATTCATGGAGCAGATAGCACAGGG	TATCTAGATCCGGTGGATCCTCACTTCCTCCGTGCCTGGGCCTGG
IGF2BP1-Del-KH domain 1-4	CGAGCTCAAGCTTCGAATTCATGAACAAGCTTTACATCGG	TATCTAGATCCGGTGGATCCTCACACTTGCTGCTGCTTGGCTG
IGF2BP2-WT	CGAGCTCAAGCTTCGAATTCATGATGAACAAGCTTTACATCGGG	TATCTAGATCCGGTGGATCCTCACTTGCTGCGCTGTGAGGCG
IGF2BP2-Del-RRM domian 1-2	CGAGCTCAAGCTTCGAATTCATGATGGAAGAGGTGAGCTCCCC	TATCTAGATCCGGTGGATCCTCACTTGCTGCGCTGTGAGGCG
IGF2BP2-Del-KH domain 1-4	CGAGCTCAAGCTTCGAATTCATGATGAACAAGCTTTACATC	TATCTAGATCCGGTGGATCCTCAAATCTGTCTGGCCTGAGAAG
IGF2BP3-WT	CGAGCTCAAGCTTCGAATTCATGAACAAACTGTATATCGGAAAC	TATCTAGATCCGGTGGATCCTTACTTCCGTCTTGACTGAGGTGG
IGF2BP3-Del-RRM domian 1-2	CGAGCTCAAGCTTCGAATTCATGGAAATGGCCGCCCAGCAAAAC	TATCTAGATCCGGTGGATCCTTACTTCCGTCTTGACTGAGGTGG
IGF2BP3-Del-KH domain 1-4	CGAGCTCAAGCTTCGAATTCATGAACAAACTGTATATCGG	TATCTAGATCCGGTGGATCCTTAACATGGTTTCTGCTTGGATAC
c-Myc	GTGGATCCGAGCTCGGTACCCGCCACCATGGATTTTTTTCGGGTAGTG	ATATTTTATTACCGGTTTAATTAATTACGCACAAGAGTTCCGTAGCTG
MARCKSL1	GTGGATCCGAGCTCGGTACCCGCCACCATGGGCAGCCAGAGCTCCAAG	ATATTTTATTACCGGTTTAATTAACTACTCATTCTGCTCAGCGCTGGCTG
ZEB1	GTGGATCCGAGCTCGGTACCCGCCACCATGAAAGTTACAAATTATAATACTGTG	ATATTTTATTACCGGTTTAATTAATTAGGCTTCATTTGTCTTTTCTTCAGAC
miRNA	Sequences (5'-3')
mimics NC	micrONTM miRNA mimic Ncontrol #22 (Ribobio)
miR-199a-3p mimics	ACAGUAGUCUGCACAUUGGUUA
miR-199b-3p mimics	ACAGUAGUCUGCACAUUGGUUA
miR-4704-3p mimics	UCAGUCACAUAUCUAGUGUCUA
miR-6890-3p mimics	CCACUGCCUAUGCCCCACAG
miR-181a-2-3p mimics	ACCACUGACCGUUGACUGUACC
miR-182-5p mimics	UUUGGCAAUGGUAGAACUCACACU
miR-4252 mimics	GGCCACUGAGUCAGCACCA
miR-500a-5p mimics	UAAUCCUUGCUACCUGGGUGAGA
miR-1250-3p mimics	ACAUUUUCCAGCCCAUUCA
miR-1321 mimics	CAGGGAGGUGAAUGUGAU
Probes	Sequences (5'-3')
circPLIN2 ISH first probe	5’-GTATTGGCAACTGCAACTAGTTCTTCCTCAGTG （ttt CATCATCAT ACATCATCAT）30 -3’
circPLIN2 ISH second probe	5’-DIG-tt ATGATGATGT ATGATGATGT -3’
circPLIN2 FISH probe	RiboTM circRNA FISH Probe Mix(20T) (Ribobio)
18S FISH probe	lnc110102 h-18S FISH Probe Mix(Red 20T) (Ribobio)
U6 FISH probe	lnc110101 h-U6 FISH Probe Mix(Red 20T) (Ribobio)
siRNA	Sense (5'-3')	Antisense (5'-3')
circPLIN2-NC	siN0000001-1-5 siR NC #1 (Ribobio)	siN0000001-1-5 siR NC #1 (Ribobio)
circPLIN2-siRNA 1	GGAAGAACUAGUUGCAGUUtt	AACUGCAACUAGUUCUUCCtt
circPLIN2-siRNA 2	AACUAGUUGCAGUUGCCAAtt	UUGGCAACUGCAACUAGUUtt
Lentiviral plasmid	Target Sequences (5'-3')
Lentivirus-circPLIN2-NC	TTCTCCGAACGTGTCACGT
Lentivirus-circPLIN2-shRNA 1	GGAAGAACTAGTTGCAGTTGC
Lentivirus-circPLIN2-shRNA 2	AACTAGTTGCAGTTGCCAATA
Lentivirus-circPLIN2	circPLIN2 complete sequence (369bp)
siRNA	Target Sequences (5'-3')
si-NC	siN0000001-1-5 siR NC #1 (Ribobio)
si-IGF2BP1	TGAAGATCCTGGCCCATAA
si-IGF2BP2	AACAGGGACCAAGATAACA
si-IGF2BP3	GCTGAGAAGTCGATTACTA
