# Supplementary material for: circPLIN2 promotes clear cell renal cell carcinoma progression by binding IGF2BP proteins and miR-199a-3p
Source: Cell Death Dis. 2022 Dec 9;13(12):1030. doi: 10.1038/s41419-022-05488-z (PMC9734136; doi:10.1038/s41419-022-05488-z)
Supplement: Supplementary file 21 — Supplementary LC-MS Results_Venn diagram_3_intersection [file 41419_2022_5488_MOESM21_ESM.xlsx]

## Sheet: Sheet 1
Only Only MS2-circPLIN2-1
